# Supplementary material for: Understanding the unbalance of interest in taxi market based on drivers' service profit margins
Source: PLoS One. 2018 Jun 18;13(6):e0198491. doi: 10.1371/journal.pone.0198491 (PMC6005497; doi:10.1371/journal.pone.0198491)
Supplement: S1 File — (CSV) [file pone.0198491.s001.csv]

					Travel time (minute)	Average speed (km/h)	Travel time (minute)	Average speed (km/h)	Travel time (minute)	Average speed (km/h)	Travel time (minute)	Average speed (km/h)	Travel time (minute)	Average speed (km/h)	Travel time (minute)	Average speed (km/h)	Travel time (minute)	Average speed (km/h)	Travel time (minute)	Average speed (km/h)	Travel time (minute)	Average speed (km/h)	Travel time (minute)	Average speed (km/h)	Travel time (minute)	Average speed (km/h)	Travel time (minute)	Average speed (km/h)	Travel time (minute)	Average speed (km/h)	Travel time (minute)	Average speed (km/h)	Travel time (minute)	Average speed (km/h)	Travel time (minute)	Average speed (km/h)	Travel time (minute)	Average speed (km/h)	Travel time (minute)	Average speed (km/h)	Travel time (minute)	Average speed (km/h)	Travel time (minute)	Average speed (km/h)	Travel time (minute)	Average speed (km/h)	Travel time (minute)	Average speed (km/h)
Number	Routes	Mileage	Date		7:00	7:00	7:30	7:30	8:00	8:00	8:30	8:30	9:00	9:00	9:30	9:30	10:00	10:00	11:00	11:00	12:00	12:00	13:00	13:00	14:00	14:00	15:00	15:00	16:00	16:00	16:30	16:30	17:00	17:00	17:30	17:30	18:00	18:00	18:30	18:30	19:00	19:00	20:00	20:00	21:00	21:00	22:00	22:00
1	Spouting Spring Park - East Gate to Shandong News Mansion	1.8	Tomb-Sweeping Day	2017/4/2	4	27	4	27	5	21.6	5	21.6	4	27	7	15.42857143	7	15.42857143	7	15.42857143	7	15.42857143	8	13.5	9	12	8	13.5	10	10.8	11	9.818181818	10	10.8	10	10.8	8	13.5	9	12	8	13.5	6	18	7	15.42857143	7	15.42857143
		1.8	Tomb-Sweeping Day	2017/4/3	5	21.6	8	13.5	5	21.6	5	21.6	6	18	5	21.6	9	12	9	12	9	12	8	13.5	8	13.5	11	9.818181818	11	9.818181818	10	10.8	8	13.5	8	13.5	9	12	9	12	7	15.42857143	7	15.42857143	7	15.42857143	7	15.42857143
		1.8	Tomb-Sweeping Day	2017/4/4	5	21.6	4	27	5	21.6	5	21.6	5	21.6	6	18	7	15.42857143	7	15.42857143	8	13.5	6	18	6	18	8	13.5	10	10.8	8	13.5	7	15.42857143	8	13.5	8	13.5	9	12	7	15.42857143	7	15.42857143	8	13.5	7	15.42857143
		1.8	May Day	2017/4/29	5	21.6	4	27	4	27	4	27	6	18	6	18	6	18	7	15.42857143	7	15.42857143	6	18	6	18	11	9.818181818	12	9	11	9.818181818	10	10.8	11	9.818181818	9	12	9	12	14	7.714285714	10	10.8	6	18	7	15.42857143
		1.8	May Day	2017/4/30	5	21.6	4	27	4	27	5	21.6	6	18	6	18	6	18	6	18	7	15.42857143	8	13.5	8	13.5	13	8.307692308	12	9	12	9	9	12	11	9.818181818	8	13.5	8	13.5	7	15.42857143	8	13.5	5	21.6	5	21.6
		1.8	May Day	2017/5/1	5	21.6	7	15.42857143	6	18	6	18	6	18	7	15.42857143	8	13.5	7	15.42857143	8	13.5	8	13.5	8	13.5	8	13.5	9	12	10	10.8	10	10.8	10	10.8	8	13.5	8	13.5	6	18	6	18	6	18	5	21.6
		1.8	Dragon Boat Festival	2017/5/29	5	21.6	4	27	4	27	5	21.6	7	15.42857143	6	18	6	18	6	18	8	13.5	6	18	10	10.8	8	13.5	8	13.5	9	12	10	10.8	10	10.8	10	10.8	6	18	10	10.8	5	21.6	5	21.6	7	15.42857143
		1.8	Dragon Boat Festival	2017/5/30	5	21.6	6	18	7	15.42857143	7	15.42857143	9	12	7	15.42857143	7	15.42857143	7	15.42857143	6	18	8	13.5	9	12	9	12	8	13.5	8	13.5	8	13.5	7	15.42857143	7	15.42857143	8	13.5	7	15.42857143	6	18	5	21.6	7	15.42857143
		1.8	Dragon Boat Festival	2017/5/31	5	21.6	7	15.42857143	7	15.42857143	6	18	7	15.42857143	7	15.42857143	6	18	7	15.42857143	7	15.42857143	7	15.42857143	8	13.5	8	13.5	9	12	11	9.818181818	11	9.818181818	9	12	7	15.42857143	7	15.42857143	7	15.42857143	8	13.5	6	18	5	21.6
2	Jinan Station to Stomatological Hospital of Shandong University	2	Tomb-Sweeping Day	2017/4/2	8	15	8	15	8	15	8	15	8	15	8	15	8	15	8	15	8	15	8	15	7	17.14285714	7	17.14285714	8	15	8	15	8	15	7	17.14285714	8	15	8	15	7	17.14285714	8	15	8	15	6	20
		2	Tomb-Sweeping Day	2017/4/3	7	17.14285714	9	13.33333333	11	10.90909091	9	13.33333333	8	15	8	15	9	13.33333333	10	12	8	15	7	17.14285714	8	15	8	15	9	13.33333333	8	15	11	10.90909091	10	12	10	12	9	13.33333333	9	13.33333333	7	17.14285714	9	13.33333333	6	20
		2	Tomb-Sweeping Day	2017/4/4	8	15	8	15	8	15	8	15	8	15	8	15	8	15	9	13.33333333	8	15	9	13.33333333	9	13.33333333	9	13.33333333	9	13.33333333	7	17.14285714	9	13.33333333	7	17.14285714	8	15	7	17.14285714	7	17.14285714	7	17.14285714	7	17.14285714	7	17.14285714
		2	May Day	2017/4/29	8	15	19	6.315789474	17	7.058823529	12	10	14	8.571428571	14	8.571428571	23	5.217391304	23	5.217391304	15	8	14	8.571428571	16	7.5	19	6.315789474	21	5.714285714	21	5.714285714	21	5.714285714	21	5.714285714	13	9.230769231	14	8.571428571	10	12	10	12	10	12	7	17.14285714
		2	May Day	2017/4/30	9	13.33333333	17	7.058823529	16	7.5	12	10	14	8.571428571	14	8.571428571	18	6.666666667	20	6	14	8.571428571	14	8.571428571	15	8	17	7.058823529	12	10	11	10.90909091	8	15	8	15	9	13.33333333	13	9.230769231	8	15	8	15	10	12	7	17.14285714
		2	May Day	2017/5/1	10	12	8	15	18	6.666666667	8	15	9	13.33333333	15	8	14	8.571428571	10	12	10	12	10	12	10	12	12	10	11	10.90909091	10	12	8	15	8	15	8	15	15	8	9	13.33333333	10	12	9	13.33333333	7	17.14285714
		2	Dragon Boat Festival	2017/5/29	8	15	9	13.33333333	8	15	17	7.058823529	11	10.90909091	10	12	9	13.33333333	13	9.230769231	14	8.571428571	12	10	7	17.14285714	9	13.33333333	11	10.90909091	10	12	10	12	11	10.90909091	10	12	7	17.14285714	6	20	7	17.14285714	6	20	7	17.14285714
		2	Dragon Boat Festival	2017/5/30	7	17.14285714	9	13.33333333	8	15	10	12	8	15	8	15	8	15	11	10.90909091	9	13.33333333	9	13.33333333	6	20	7	17.14285714	10	12	8	15	9	13.33333333	9	13.33333333	9	13.33333333	8	15	7	17.14285714	8	15	6	20	7	17.14285714
		2	Dragon Boat Festival	2017/5/31	7	17.14285714	7	17.14285714	8	15	8	15	9	13.33333333	8	15	8	15	9	13.33333333	9	13.33333333	9	13.33333333	6	20	6	20	8	15	10	12	6	20	7	17.14285714	7	17.14285714	7	17.14285714	7	17.14285714	6	20	6	20	6	20
3	Shandong Sports Center to Jinan Cemetery of Revolutionary Martyrs	2.1	Tomb-Sweeping Day	2017/4/2	4	31.5	4	31.5	5	25.2	5	25.2	5	25.2	5	25.2	8	15.75	6	21	5	25.2	5	25.2	5	25.2	5	25.2	6	21	5	25.2	5	25.2	6	21	6	21	6	21	6	21	5	25.2	5	25.2	5	25.2
		2.1	Tomb-Sweeping Day	2017/4/3	4	31.5	4	31.5	4	31.5	5	25.2	5	25.2	5	25.2	6	21	6	21	6	21	6	21	6	21	5	25.2	5	25.2	5	25.2	6	21	6	21	7	18	7	18	5	25.2	5	25.2	5	25.2	5	25.2
		2.1	Tomb-Sweeping Day	2017/4/4	4	31.5	4	31.5	4	31.5	5	25.2	5	25.2	5	25.2	6	21	6	21	6	21	6	21	6	21	5	25.2	5	25.2	5	25.2	6	21	5	25.2	6	21	7	18	5	25.2	5	25.2	6	21	5	25.2
		2.1	May Day	2017/4/29	4	31.5	4	31.5	4	31.5	4	31.5	5	25.2	4	31.5	6	21	6	21	6	21	5	25.2	5	25.2	5	25.2	5	25.2	5	25.2	6	21	6	21	5	25.2	5	25.2	4	31.5	4	31.5	4	31.5	4	31.5
		2.1	May Day	2017/4/30	4	31.5	4	31.5	4	31.5	4	31.5	5	25.2	5	25.2	6	21	5	25.2	5	25.2	5	25.2	5	25.2	5	25.2	5	25.2	5	25.2	6	21	6	21	5	25.2	5	25.2	5	25.2	4	31.5	4	31.5	4	31.5
		2.1	May Day	2017/5/1	4	31.5	5	25.2	4	31.5	4	31.5	5	25.2	4	31.5	6	21	6	21	6	21	6	21	5	25.2	5	25.2	5	25.2	5	25.2	6	21	6	21	5	25.2	5	25.2	4	31.5	4	31.5	4	31.5	4	31.5
		2.1	Dragon Boat Festival	2017/5/29	4	31.5	4	31.5	4	31.5	4	31.5	5	25.2	5	25.2	5	25.2	6	21	6	21	5	25.2	6	21	6	21	5	25.2	5	25.2	6	21	5	25.2	4	31.5	5	25.2	4	31.5	4	31.5	4	31.5	5	25.2
		2.1	Dragon Boat Festival	2017/5/30	5	25.2	4	31.5	5	25.2	5	25.2	5	25.2	6	21	6	21	6	21	4	31.5	6	21	5	25.2	5	25.2	4	31.5	5	25.2	5	25.2	5	25.2	5	25.2	5	25.2	4	31.5	4	31.5	4	31.5	5	25.2
		2.1	Dragon Boat Festival	2017/5/31	5	25.2	4	31.5	4	31.5	4	31.5	5	25.2	5	25.2	6	21	6	21	6	21	6	21	5	25.2	5	25.2	5	25.2	5	25.2	5	25.2	5	25.2	5	25.2	5	25.2	4	31.5	5	25.2	4	31.5	5	25.2
4	Spouting Spring Park - East Gate to Jinan Xuefu Hotel	2.1	Tomb-Sweeping Day	2017/4/2	8	15.75	8	15.75	7	18	8	15.75	8	15.75	11	11.45454545	10	12.6	7	18	7	18	7	18	8	15.75	8	15.75	8	15.75	7	18	7	18	7	18	7	18	7	18	6	21	6	21	5	25.2	7	18
		2.1	Tomb-Sweeping Day	2017/4/3	8	15.75	7	18	8	15.75	8	15.75	13	9.692307692	11	11.45454545	10	12.6	12	10.5	7	18	7	18	8	15.75	8	15.75	8	15.75	9	14	10	12.6	8	15.75	14	9	9	14	8	15.75	7	18	7	18	7	18
		2.1	Tomb-Sweeping Day	2017/4/4	8	15.75	6	21	6	21	6	21	6	21	6	21	6	21	8	15.75	7	18	7	18	12	10.5	9	14	7	18	9	14	9	14	9	14	7	18	7	18	6	21	5	25.2	6	21	5	25.2
		2.1	May Day	2017/4/29	10	12.6	17	7.411764706	18	7	17	7.411764706	17	7.411764706	18	7	22	5.727272727	21	6	22	5.727272727	16	7.875	20	6.3	20	6.3	19	6.631578947	19	6.631578947	19	6.631578947	19	6.631578947	18	7	18	7	15	8.4	15	8.4	15	8.4	15	8.4
		2.1	May Day	2017/4/30	13	9.692307692	17	7.411764706	17	7.411764706	14	9	13	9.692307692	14	9	17	7.411764706	18	7	17	7.411764706	17	7.411764706	18	7	22	5.727272727	18	7	18	7	16	7.875	16	7.875	17	7.411764706	16	7.875	15	8.4	15	8.4	15	8.4	12	10.5
		2.1	May Day	2017/5/1	14	9	19	6.631578947	18	7	8	15.75	16	7.875	13	9.692307692	18	7	18	7	19	6.631578947	14	9	11	11.45454545	11	11.45454545	12	10.5	10	12.6	11	11.45454545	11	11.45454545	9	14	15	8.4	8	15.75	8	15.75	8	15.75	7	18
		2.1	Dragon Boat Festival	2017/5/29	9	14	8	15.75	9	14	7	18	6	21	8	15.75	8	15.75	12	10.5	7	18	8	15.75	12	10.5	8	15.75	12	10.5	12	10.5	7	18	8	15.75	7	18	7	18	7	18	7	18	6	21	7	18
		2.1	Dragon Boat Festival	2017/5/30	8	15.75	9	14	8	15.75	15	8.4	12	10.5	8	15.75	7	18	12	10.5	8	15.75	8	15.75	7	18	9	14	8	15.75	8	15.75	8	15.75	7	18	7	18	8	15.75	6	21	6	21	6	21	5	25.2
		2.1	Dragon Boat Festival	2017/5/31	7	18	8	15.75	9	14	11	11.45454545	8	15.75	7	18	8	15.75	8	15.75	9	14	7	18	8	15.75	8	15.75	8	15.75	8	15.75	8	15.75	8	15.75	7	18	7	18	6	21	6	21	6	21	10	12.6
5	Spouting Spring Park - East Gate to Shandong Sports Center	2.7	Tomb-Sweeping Day	2017/4/2	7	23.14285714	7	23.14285714	8	20.25	10	16.2	9	18	9	18	9	18	8	20.25	11	14.72727273	9	18	9	18	9	18	9	18	10	16.2	8	20.25	9	18	11	14.72727273	8	20.25	12	13.5	7	23.14285714	7	23.14285714	7	23.14285714
		2.7	Tomb-Sweeping Day	2017/4/3	6	27	9	18	7	23.14285714	7	23.14285714	10	16.2	11	14.72727273	10	16.2	9	18	9	18	9	18	8	20.25	9	18	9	18	8	20.25	9	18	9	18	11	14.72727273	8	20.25	8	20.25	8	20.25	7	23.14285714	7	23.14285714
		2.7	Tomb-Sweeping Day	2017/4/4	8	20.25	7	23.14285714	8	20.25	7	23.14285714	9	18	9	18	8	20.25	9	18	8	20.25	8	20.25	8	20.25	9	18	9	18	8	20.25	8	20.25	10	16.2	9	18	9	18	7	23.14285714	7	23.14285714	7	23.14285714	7	23.14285714
		2.7	May Day	2017/4/29	6	27	6	27	7	23.14285714	7	23.14285714	9	18	11	14.72727273	8	20.25	9	18	12	13.5	7	23.14285714	10	16.2	8	20.25	9	18	10	16.2	8	20.25	11	14.72727273	8	20.25	8	20.25	8	20.25	8	20.25	7	23.14285714	7	23.14285714
		2.7	May Day	2017/4/30	6	27	6	27	7	23.14285714	8	20.25	8	20.25	9	18	10	16.2	9	18	10	16.2	10	16.2	9	18	14	11.57142857	9	18	10	16.2	8	20.25	10	16.2	11	14.72727273	7	23.14285714	7	23.14285714	7	23.14285714	6	27	7	23.14285714
		2.7	May Day	2017/5/1	7	23.14285714	8	20.25	8	20.25	8	20.25	8	20.25	8	20.25	9	18	9	18	9	18	9	18	10	16.2	10	16.2	8	20.25	8	20.25	8	20.25	8	20.25	8	20.25	8	20.25	8	20.25	8	20.25	8	20.25	6	27
		2.7	Dragon Boat Festival	2017/5/29	7	23.14285714	7	23.14285714	8	20.25	7	23.14285714	8	20.25	7	23.14285714	8	20.25	8	20.25	7	23.14285714	8	20.25	11	14.72727273	9	18	7	23.14285714	8	20.25	9	18	10	16.2	8	20.25	7	23.14285714	6	27	7	23.14285714	7	23.14285714	7	23.14285714
		2.7	Dragon Boat Festival	2017/5/30	8	20.25	8	20.25	8	20.25	8	20.25	9	18	8	20.25	9	18	9	18	8	20.25	9	18	9	18	9	18	8	20.25	8	20.25	9	18	8	20.25	6	27	7	23.14285714	8	20.25	8	20.25	7	23.14285714	7	23.14285714
		2.7	Dragon Boat Festival	2017/5/31	7	23.14285714	8	20.25	9	18	8	20.25	7	23.14285714	8	20.25	8	20.25	9	18	9	18	9	18	8	20.25	8	20.25	8	20.25	8	20.25	7	23.14285714	8	20.25	10	16.2	8	20.25	6	27	6	27	7	23.14285714	6	27
6	Xiuyuan Community to Harmony Mall	2.8	Tomb-Sweeping Day	2017/4/2	8	21	9	18.66666667	10	16.8	11	15.27272727	11	15.27272727	14	12	13	12.92307692	15	11.2	13	12.92307692	11	15.27272727	11	15.27272727	12	14	14	12	10	16.8	9	18.66666667	10	16.8	11	15.27272727	8	21	9	18.66666667	10	16.8	9	18.66666667	9	18.66666667
		2.8	Tomb-Sweeping Day	2017/4/3	13	12.92307692	19	8.842105263	10	16.8	11	15.27272727	14	12	14	12	12	14	13	12.92307692	12	14	12	14	10	16.8	12	14	12	14	13	12.92307692	10	16.8	10	16.8	10	16.8	11	15.27272727	11	15.27272727	9	18.66666667	10	16.8	9	18.66666667
		2.8	Tomb-Sweeping Day	2017/4/4	12	14	10	16.8	10	16.8	12	14	14	12	13	12.92307692	13	12.92307692	13	12.92307692	13	12.92307692	13	12.92307692	13	12.92307692	13	12.92307692	14	12	13	12.92307692	15	11.2	10	16.8	11	15.27272727	10	16.8	9	18.66666667	9	18.66666667	9	18.66666667	9	18.66666667
		2.8	May Day	2017/4/29	15	11.2	14	12	15	11.2	15	11.2	18	9.333333333	19	8.842105263	18	9.333333333	19	8.842105263	17	9.882352941	17	9.882352941	18	9.333333333	17	9.882352941	16	10.5	15	11.2	17	9.882352941	18	9.333333333	17	9.882352941	16	10.5	15	11.2	15	11.2	15	11.2	14	12
		2.8	May Day	2017/4/30	15	11.2	15	11.2	13	12.92307692	13	12.92307692	16	10.5	17	9.882352941	20	8.4	18	9.333333333	16	10.5	18	9.333333333	17	9.882352941	15	11.2	17	9.882352941	15	11.2	18	9.333333333	17	9.882352941	13	12.92307692	15	11.2	15	11.2	15	11.2	15	11.2	14	12
		2.8	May Day	2017/5/1	18	9.333333333	20	8.4	15	11.2	15	11.2	20	8.4	20	8.4	17	9.882352941	17	9.882352941	17	9.882352941	17	9.882352941	19	8.842105263	19	8.842105263	17	9.882352941	17	9.882352941	18	9.333333333	18	9.333333333	16	10.5	16	10.5	15	11.2	15	11.2	15	11.2	14	12
		2.8	Dragon Boat Festival	2017/5/29	14	12	14	12	15	11.2	14	12	17	9.882352941	16	10.5	16	10.5	18	9.333333333	15	11.2	16	10.5	13	12.92307692	14	12	17	9.882352941	15	11.2	14	12	15	11.2	14	12	14	12	15	11.2	13	12.92307692	13	12.92307692	12	14
		2.8	Dragon Boat Festival	2017/5/30	19	8.842105263	18	9.333333333	17	9.882352941	17	9.882352941	10	16.8	17	9.882352941	18	9.333333333	17	9.882352941	16	10.5	17	9.882352941	17	9.882352941	17	9.882352941	17	9.882352941	17	9.882352941	17	9.882352941	18	9.333333333	17	9.882352941	16	10.5	14	12	13	12.92307692	12	14	12	14
		2.8	Dragon Boat Festival	2017/5/31	19	8.842105263	15	11.2	16	10.5	15	11.2	17	9.882352941	17	9.882352941	17	9.882352941	17	9.882352941	17	9.882352941	18	9.333333333	17	9.882352941	17	9.882352941	18	9.333333333	17	9.882352941	17	9.882352941	17	9.882352941	17	9.882352941	16	10.5	15	11.2	16	10.5	14	12	12	14
7	Shandong Sports Center to Jinan University - East Campus	3.6	Tomb-Sweeping Day	2017/4/2	8	27	7	30.85714286	12	18	14	15.42857143	16	13.5	14	15.42857143	16	13.5	20	10.8	18	12	18	12	14	15.42857143	20	10.8	16	13.5	15	14.4	16	13.5	14	15.42857143	14	15.42857143	12	18	11	19.63636364	10	21.6	10	21.6	10	21.6
		3.6	Tomb-Sweeping Day	2017/4/3	7	30.85714286	13	16.61538462	11	19.63636364	12	18	12	18	14	15.42857143	14	15.42857143	19	11.36842105	15	14.4	13	16.61538462	18	12	18	12	17	12.70588235	17	12.70588235	14	15.42857143	14	15.42857143	14	15.42857143	13	16.61538462	10	21.6	10	21.6	10	21.6	10	21.6
		3.6	Tomb-Sweeping Day	2017/4/4	9	24	9	24	11	19.63636364	12	18	11	19.63636364	11	19.63636364	13	16.61538462	13	16.61538462	13	16.61538462	13	16.61538462	13	16.61538462	16	13.5	17	12.70588235	15	14.4	15	14.4	14	15.42857143	14	15.42857143	13	16.61538462	10	21.6	10	21.6	9	24	10	21.6
		3.6	May Day	2017/4/29	13	16.61538462	7	30.85714286	8	27	8	27	13	16.61538462	12	18	17	12.70588235	17	12.70588235	12	18	10	21.6	12	18	12	18	10	21.6	12	18	10	21.6	10	21.6	14	15.42857143	14	15.42857143	8	27	7	30.85714286	7	30.85714286	6	36
		3.6	May Day	2017/4/30	7	30.85714286	8	27	8	27	8	27	8	27	9	24	14	15.42857143	16	13.5	17	12.70588235	10	21.6	13	16.61538462	17	12.70588235	11	19.63636364	11	19.63636364	10	21.6	10	21.6	10	21.6	9	24	8	27	7	30.85714286	8	27	6	36
		3.6	May Day	2017/5/1	10	21.6	13	16.61538462	9	24	9	24	9	24	9	24	16	13.5	16	13.5	13	16.61538462	14	15.42857143	14	15.42857143	15	14.4	13	16.61538462	13	16.61538462	15	14.4	15	14.4	10	21.6	10	21.6	7	30.85714286	7	30.85714286	7	30.85714286	6	36
		3.6	Dragon Boat Festival	2017/5/29	8	27	13	16.61538462	8	27	8	27	9	24	9	24	11	19.63636364	10	21.6	12	18	8	27	13	16.61538462	13	16.61538462	11	19.63636364	12	18	12	18	9	24	12	18	8	27	7	30.85714286	7	30.85714286	8	27	8	27
		3.6	Dragon Boat Festival	2017/5/30	7	30.85714286	10	21.6	10	21.6	10	21.6	19	11.36842105	10	21.6	12	18	10	21.6	13	16.61538462	12	18	12	18	12	18	11	19.63636364	12	18	11	19.63636364	12	18	10	21.6	10	21.6	7	30.85714286	7	30.85714286	7	30.85714286	8	27
		3.6	Dragon Boat Festival	2017/5/31	13	16.61538462	8	27	10	21.6	12	18	11	19.63636364	10	21.6	12	18	10	21.6	12	18	12	18	13	16.61538462	12	18	12	18	11	19.63636364	10	21.6	14	15.42857143	13	16.61538462	13	16.61538462	10	21.6	10	21.6	7	30.85714286	8	27
8	Black Tiger Spring to Jinan University - East Campus	4.3	Tomb-Sweeping Day	2017/4/2	12	21.5	12	21.5	17	15.17647059	17	15.17647059	14	18.42857143	16	16.125	15	17.2	19	13.57894737	18	14.33333333	17	15.17647059	16	16.125	18	14.33333333	16	16.125	16	16.125	16	16.125	17	15.17647059	16	16.125	15	17.2	13	19.84615385	14	18.42857143	13	19.84615385	12	21.5
		4.3	Tomb-Sweeping Day	2017/4/3	13	19.84615385	14	18.42857143	16	16.125	16	16.125	16	16.125	17	15.17647059	16	16.125	18	14.33333333	15	17.2	17	15.17647059	18	14.33333333	19	13.57894737	20	12.9	17	15.17647059	17	15.17647059	16	16.125	14	18.42857143	17	15.17647059	14	18.42857143	15	17.2	14	18.42857143	12	21.5
		4.3	Tomb-Sweeping Day	2017/4/4	12	21.5	12	21.5	16	16.125	16	16.125	16	16.125	16	16.125	15	17.2	15	17.2	16	16.125	15	17.2	15	17.2	17	15.17647059	17	15.17647059	15	17.2	15	17.2	16	16.125	14	18.42857143	14	18.42857143	15	17.2	15	17.2	14	18.42857143	13	19.84615385
		4.3	May Day	2017/4/29	10	25.8	11	23.45454545	12	21.5	12	21.5	14	18.42857143	14	18.42857143	12	21.5	15	17.2	14	18.42857143	13	19.84615385	13	19.84615385	13	19.84615385	15	17.2	14	18.42857143	19	13.57894737	17	15.17647059	20	12.9	14	18.42857143	15	17.2	13	19.84615385	10	25.8	10	25.8
		4.3	May Day	2017/4/30	11	23.45454545	11	23.45454545	11	23.45454545	13	19.84615385	15	17.2	12	21.5	13	19.84615385	14	18.42857143	17	15.17647059	13	19.84615385	13	19.84615385	14	18.42857143	12	21.5	18	14.33333333	14	18.42857143	11	23.45454545	11	23.45454545	13	19.84615385	11	23.45454545	13	19.84615385	11	23.45454545	10	25.8
		4.3	May Day	2017/5/1	14	18.42857143	14	18.42857143	13	19.84615385	13	19.84615385	14	18.42857143	13	19.84615385	15	17.2	16	16.125	15	17.2	14	18.42857143	15	17.2	14	18.42857143	13	19.84615385	13	19.84615385	15	17.2	15	17.2	14	18.42857143	14	18.42857143	14	18.42857143	13	19.84615385	10	25.8	10	25.8
		4.3	Dragon Boat Festival	2017/5/29	12	21.5	12	21.5	11	23.45454545	13	19.84615385	15	17.2	13	19.84615385	13	19.84615385	13	19.84615385	12	21.5	13	19.84615385	15	17.2	15	17.2	12	21.5	12	21.5	11	23.45454545	11	23.45454545	11	23.45454545	14	18.42857143	14	18.42857143	12	21.5	14	18.42857143	12	21.5
		4.3	Dragon Boat Festival	2017/5/30	12	21.5	15	17.2	13	19.84615385	13	19.84615385	13	19.84615385	13	19.84615385	13	19.84615385	12	21.5	13	19.84615385	13	19.84615385	15	17.2	15	17.2	14	18.42857143	15	17.2	14	18.42857143	14	18.42857143	14	18.42857143	14	18.42857143	14	18.42857143	13	19.84615385	14	18.42857143	13	19.84615385
		4.3	Dragon Boat Festival	2017/5/31	12	21.5	13	19.84615385	13	19.84615385	13	19.84615385	13	19.84615385	12	21.5	13	19.84615385	13	19.84615385	13	19.84615385	13	19.84615385	16	16.125	16	16.125	15	17.2	15	17.2	15	17.2	13	19.84615385	14	18.42857143	13	19.84615385	14	18.42857143	15	17.2	14	18.42857143	13	19.84615385
9	Xiuyuan Community to Jinan University - East Campus	4.3	Tomb-Sweeping Day	2017/4/2	13	19.84615385	17	15.17647059	15	17.2	15	17.2	17	15.17647059	17	15.17647059	27	9.555555556	31	8.322580645	13	19.84615385	13	19.84615385	15	17.2	16	16.125	16	16.125	16	16.125	17	15.17647059	18	14.33333333	15	17.2	14	18.42857143	13	19.84615385	12	21.5	12	21.5	12	21.5
		4.3	Tomb-Sweeping Day	2017/4/3	17	15.17647059	21	12.28571429	16	16.125	16	16.125	18	14.33333333	19	13.57894737	19	13.57894737	17	15.17647059	17	15.17647059	17	15.17647059	15	17.2	15	17.2	17	15.17647059	16	16.125	17	15.17647059	17	15.17647059	16	16.125	17	15.17647059	17	15.17647059	14	18.42857143	13	19.84615385	13	19.84615385
		4.3	Tomb-Sweeping Day	2017/4/4	18	14.33333333	14	18.42857143	13	19.84615385	16	16.125	18	14.33333333	18	14.33333333	17	15.17647059	24	10.75	17	15.17647059	17	15.17647059	18	14.33333333	17	15.17647059	17	15.17647059	15	17.2	17	15.17647059	17	15.17647059	17	15.17647059	14	18.42857143	14	18.42857143	14	18.42857143	13	19.84615385	13	19.84615385
		4.3	May Day	2017/4/29	27	9.555555556	18	14.33333333	20	12.9	21	12.28571429	25	10.32	24	10.75	23	11.2173913	24	10.75	20	12.9	21	12.28571429	20	12.9	21	12.28571429	20	12.9	20	12.9	21	12.28571429	24	10.75	21	12.28571429	20	12.9	19	13.57894737	19	13.57894737	19	13.57894737	16	16.125
		4.3	May Day	2017/4/30	18	14.33333333	19	13.57894737	20	12.9	20	12.9	20	12.9	21	12.28571429	23	11.2173913	22	11.72727273	21	12.28571429	20	12.9	21	12.28571429	21	12.28571429	19	13.57894737	19	13.57894737	24	10.75	21	12.28571429	19	13.57894737	20	12.9	19	13.57894737	18	14.33333333	19	13.57894737	16	16.125
		4.3	May Day	2017/5/1	27	9.555555556	28	9.214285714	20	12.9	21	12.28571429	22	11.72727273	21	12.28571429	22	11.72727273	22	11.72727273	22	11.72727273	22	11.72727273	21	12.28571429	21	12.28571429	21	12.28571429	21	12.28571429	23	11.2173913	23	11.2173913	19	13.57894737	19	13.57894737	19	13.57894737	19	13.57894737	19	13.57894737	16	16.125
		4.3	Dragon Boat Festival	2017/5/29	17	15.17647059	17	15.17647059	20	12.9	18	14.33333333	20	12.9	18	14.33333333	20	12.9	20	12.9	17	15.17647059	19	13.57894737	19	13.57894737	19	13.57894737	20	12.9	18	14.33333333	18	14.33333333	20	12.9	19	13.57894737	19	13.57894737	16	16.125	17	15.17647059	16	16.125	17	15.17647059
		4.3	Dragon Boat Festival	2017/5/30	22	11.72727273	20	12.9	19	13.57894737	20	12.9	20	12.9	21	12.28571429	21	12.28571429	21	12.28571429	21	12.28571429	20	12.9	20	12.9	20	12.9	19	13.57894737	20	12.9	22	11.72727273	20	12.9	20	12.9	20	12.9	16	16.125	16	16.125	18	14.33333333	17	15.17647059
		4.3	Dragon Boat Festival	2017/5/31	21	12.28571429	18	14.33333333	20	12.9	20	12.9	20	12.9	19	13.57894737	21	12.28571429	20	12.9	21	12.28571429	22	11.72727273	19	13.57894737	20	12.9	20	12.9	18	14.33333333	20	12.9	22	11.72727273	22	11.72727273	20	12.9	20	12.9	17	15.17647059	17	15.17647059	17	15.17647059
10	Jinan Building to Qianfoshan Hospital	4.4	Tomb-Sweeping Day	2017/4/2	23	11.47826087	23	11.47826087	13	20.30769231	14	18.85714286	16	16.5	20	13.2	23	11.47826087	22	12	21	12.57142857	14	18.85714286	16	16.5	22	12	22	12	22	12	15	17.6	19	13.89473684	17	15.52941176	17	15.52941176	11	24	12	22	12	22	8	33
		4.4	Tomb-Sweeping Day	2017/4/3	23	11.47826087	37	7.135135135	33	8	30	8.8	18	14.66666667	24	11	24	11	17	15.52941176	14	18.85714286	14	18.85714286	16	16.5	15	17.6	18	14.66666667	18	14.66666667	20	13.2	25	10.56	22	12	19	13.89473684	14	18.85714286	10	26.4	12	22	12	22
		4.4	Tomb-Sweeping Day	2017/4/4	10	26.4	10	26.4	10	26.4	10	26.4	10	26.4	10	26.4	10	26.4	21	12.57142857	26	10.15384615	19	13.89473684	15	17.6	19	13.89473684	18	14.66666667	18	14.66666667	22	12	17	15.52941176	16	16.5	18	14.66666667	14	18.85714286	10	26.4	15	17.6	15	17.6
		4.4	May Day	2017/4/29	10	26.4	21	12.57142857	20	13.2	23	11.47826087	23	11.47826087	25	10.56	27	9.777777778	31	8.516129032	29	9.103448276	20	13.2	22	12	29	9.103448276	32	8.25	35	7.542857143	32	8.25	31	8.516129032	31	8.516129032	28	9.428571429	22	12	20	13.2	17	15.52941176	17	15.52941176
		4.4	May Day	2017/4/30	9	29.33333333	16	16.5	17	15.52941176	17	15.52941176	17	15.52941176	17	15.52941176	20	13.2	22	12	15	17.6	16	16.5	18	14.66666667	19	13.89473684	17	15.52941176	15	17.6	18	14.66666667	18	14.66666667	16	16.5	16	16.5	13	20.30769231	12	22	14	18.85714286	13	20.30769231
		4.4	May Day	2017/5/1	11	24	17	15.52941176	18	14.66666667	14	18.85714286	16	16.5	15	17.6	15	17.6	17	15.52941176	16	16.5	18	14.66666667	17	15.52941176	17	15.52941176	18	14.66666667	17	15.52941176	19	13.89473684	18	14.66666667	20	13.2	17	15.52941176	16	16.5	17	15.52941176	15	17.6	15	17.6
		4.4	Dragon Boat Festival	2017/5/29	25	10.56	32	8.25	19	13.89473684	10	26.4	11	24	11	24	10	26.4	14	18.85714286	12	22	13	20.30769231	17	15.52941176	16	16.5	18	14.66666667	16	16.5	22	12	22	12	20	13.2	13	20.30769231	10	26.4	8	33	10	26.4	8	33
		4.4	Dragon Boat Festival	2017/5/30	25	10.56	32	8.25	12	22	12	22	14	18.85714286	19	13.89473684	19	13.89473684	24	11	14	18.85714286	15	17.6	16	16.5	15	17.6	17	15.52941176	16	16.5	16	16.5	16	16.5	13	20.30769231	13	20.30769231	10	26.4	10	26.4	10	26.4	8	33
		4.4	Dragon Boat Festival	2017/5/31	21	12.57142857	25	10.56	12	22	12	22	14	18.85714286	14	18.85714286	15	17.6	14	18.85714286	15	17.6	15	17.6	16	16.5	14	18.85714286	15	17.6	20	13.2	21	12.57142857	21	12.57142857	19	13.89473684	13	20.30769231	10	26.4	10	26.4	10	26.4	8	33
11	Jinan University - East Campus to Qianfoshan Hospital	4.4	Tomb-Sweeping Day	2017/4/2	20	13.2	23	11.47826087	12	22	12	22	17	15.52941176	17	15.52941176	27	9.777777778	26	10.15384615	24	11	23	11.47826087	21	12.57142857	26	10.15384615	22	12	23	11.47826087	21	12.57142857	21	12.57142857	22	12	20	13.2	16	16.5	16	16.5	16	16.5	9	29.33333333
		4.4	Tomb-Sweeping Day	2017/4/3	19	13.89473684	40	6.6	31	8.516129032	24	11	24	11	21	12.57142857	23	11.47826087	21	12.57142857	14	18.85714286	16	16.5	18	14.66666667	19	13.89473684	19	13.89473684	17	15.52941176	19	13.89473684	22	12	20	13.2	18	14.66666667	15	17.6	10	26.4	12	22	12	22
		4.4	Tomb-Sweeping Day	2017/4/4	10	26.4	10	26.4	10	26.4	10	26.4	10	26.4	10	26.4	10	26.4	24	11	19	13.89473684	18	14.66666667	21	12.57142857	30	8.8	23	11.47826087	20	13.2	19	13.89473684	19	13.89473684	19	13.89473684	19	13.89473684	17	15.52941176	13	20.30769231	16	16.5	9	29.33333333
		4.4	May Day	2017/4/29	10	26.4	9	29.33333333	13	20.30769231	10	26.4	11	24	14	18.85714286	16	16.5	15	17.6	10	26.4	10	26.4	13	20.30769231	11	24	11	24	11	24	11	24	12	22	10	26.4	8	33	8	33	8	33	8	33	7	37.71428571
		4.4	May Day	2017/4/30	11	24	12	22	15	17.6	14	18.85714286	16	16.5	21	12.57142857	20	13.2	23	11.47826087	19	13.89473684	13	20.30769231	16	16.5	16	16.5	15	17.6	19	13.89473684	16	16.5	16	16.5	21	12.57142857	18	14.66666667	13	20.30769231	8	33	9	29.33333333	7	37.71428571
		4.4	May Day	2017/5/1	12	22	10	26.4	14	18.85714286	11	24	13	20.30769231	12	22	13	20.30769231	14	18.85714286	14	18.85714286	12	22	14	18.85714286	13	20.30769231	13	20.30769231	13	20.30769231	12	22	12	22	12	22	11	24	11	24	11	24	11	24	7	37.71428571
		4.4	Dragon Boat Festival	2017/5/29	21	12.57142857	28	9.428571429	11	24	11	24	11	24	14	18.85714286	15	17.6	18	14.66666667	14	18.85714286	16	16.5	18	14.66666667	15	17.6	13	20.30769231	14	18.85714286	15	17.6	17	15.52941176	14	18.85714286	11	24	10	26.4	10	26.4	10	26.4	8	33
		4.4	Dragon Boat Festival	2017/5/30	21	12.57142857	28	9.428571429	11	24	11	24	14	18.85714286	22	12	21	12.57142857	21	12.57142857	17	15.52941176	17	15.52941176	16	16.5	15	17.6	14	18.85714286	15	17.6	16	16.5	15	17.6	16	16.5	13	20.30769231	11	24	10	26.4	10	26.4	8	33
		4.4	Dragon Boat Festival	2017/5/31	21	12.57142857	28	9.428571429	11	24	11	24	14	18.85714286	14	18.85714286	17	15.52941176	18	14.66666667	17	15.52941176	17	15.52941176	13	20.30769231	16	16.5	14	18.85714286	14	18.85714286	16	16.5	16	16.5	15	17.6	13	20.30769231	11	24	10	26.4	10	26.4	8	33
12	Black Tiger Spring to Jinan Cemetery of Revolutionary Martyrs	5.4	Tomb-Sweeping Day	2017/4/2	14	23.14285714	17	19.05882353	15	21.6	15	21.6	17	19.05882353	17	19.05882353	20	16.2	20	16.2	20	16.2	19	17.05263158	24	13.5	23	14.08695652	20	16.2	20	16.2	21	15.42857143	18	18	17	19.05882353	17	19.05882353	15	21.6	15	21.6	15	21.6	14	23.14285714
		5.4	Tomb-Sweeping Day	2017/4/3	15	21.6	19	17.05263158	18	18	17	19.05882353	14	23.14285714	17	19.05882353	18	18	19	17.05263158	15	21.6	15	21.6	18	18	18	18	19	17.05263158	21	15.42857143	22	14.72727273	28	11.57142857	28	11.57142857	25	12.96	19	17.05263158	16	20.25	18	18	16	20.25
		5.4	Tomb-Sweeping Day	2017/4/4	12	27	12	27	12	27	12	27	12	27	12	27	12	27	16	20.25	19	17.05263158	18	18	21	15.42857143	19	17.05263158	24	13.5	21	15.42857143	22	14.72727273	20	16.2	19	17.05263158	17	19.05882353	17	19.05882353	15	21.6	16	20.25	15	21.6
		5.4	May Day	2017/4/29	15	21.6	8	40.5	9	36	11	29.45454545	8	40.5	10	32.4	11	29.45454545	11	29.45454545	12	27	10	32.4	10	32.4	11	29.45454545	9	36	8	40.5	8	40.5	8	40.5	8	40.5	8	40.5	9	36	9	36	9	36	7	46.28571429
		5.4	May Day	2017/4/30	18	18	18	18	15	21.6	19	17.05263158	23	14.08695652	22	14.72727273	23	14.08695652	34	9.529411765	30	10.8	26	12.46153846	24	13.5	27	12	28	11.57142857	31	10.4516129	27	12	25	12.96	23	14.08695652	20	16.2	24	13.5	19	17.05263158	17	19.05882353	16	20.25
		5.4	May Day	2017/5/1	13	24.92307692	15	21.6	17	19.05882353	15	21.6	16	20.25	15	21.6	17	19.05882353	18	18	17	19.05882353	14	23.14285714	18	18	15	21.6	14	23.14285714	15	21.6	16	20.25	16	20.25	15	21.6	14	23.14285714	14	23.14285714	12	27	13	24.92307692	12	27
		5.4	Dragon Boat Festival	2017/5/29	16	20.25	15	21.6	16	20.25	15	21.6	14	23.14285714	14	23.14285714	15	21.6	16	20.25	13	24.92307692	14	23.14285714	18	18	19	17.05263158	15	21.6	17	19.05882353	15	21.6	16	20.25	17	19.05882353	15	21.6	16	20.25	14	23.14285714	15	21.6	14	23.14285714
		5.4	Dragon Boat Festival	2017/5/30	15	21.6	16	20.25	16	20.25	15	21.6	14	23.14285714	16	20.25	15	21.6	15	21.6	15	21.6	15	21.6	18	18	19	17.05263158	17	19.05882353	17	19.05882353	17	19.05882353	15	21.6	17	19.05882353	17	19.05882353	15	21.6	15	21.6	15	21.6	14	23.14285714
		5.4	Dragon Boat Festival	2017/5/31	16	20.25	14	23.14285714	15	21.6	15	21.6	14	23.14285714	14	23.14285714	15	21.6	15	21.6	15	21.6	15	21.6	18	18	19	17.05263158	16	20.25	17	19.05882353	15	21.6	15	21.6	17	19.05882353	17	19.05882353	16	20.25	15	21.6	15	21.6	14	23.14285714
13	Yuyuan Community to Shandong Sports Center	5.8	Tomb-Sweeping Day	2017/4/2	23	15.13043478	28	12.42857143	24	14.5	18	19.33333333	21	16.57142857	20	17.4	19	18.31578947	19	18.31578947	20	17.4	20	17.4	18	19.33333333	18	19.33333333	22	15.81818182	22	15.81818182	20	17.4	21	16.57142857	22	15.81818182	22	15.81818182	17	20.47058824	17	20.47058824	14	24.85714286	14	24.85714286
		5.8	Tomb-Sweeping Day	2017/4/3	22	15.81818182	25	13.92	35	9.942857143	26	13.38461538	22	15.81818182	22	15.81818182	25	13.92	18	19.33333333	16	21.75	17	20.47058824	18	19.33333333	19	18.31578947	19	18.31578947	20	17.4	23	15.13043478	25	13.92	22	15.81818182	23	15.13043478	17	20.47058824	16	21.75	17	20.47058824	15	23.2
		5.8	Tomb-Sweeping Day	2017/4/4	18	19.33333333	19	18.31578947	19	18.31578947	19	18.31578947	19	18.31578947	19	18.31578947	19	18.31578947	20	17.4	20	17.4	17	20.47058824	18	19.33333333	17	20.47058824	17	20.47058824	22	15.81818182	21	16.57142857	20	17.4	19	18.31578947	21	16.57142857	17	20.47058824	17	20.47058824	17	20.47058824	14	24.85714286
		5.8	May Day	2017/4/29	12	29	13	26.76923077	12	29	14	24.85714286	15	23.2	15	23.2	15	23.2	20	17.4	24	14.5	18	19.33333333	22	15.81818182	22	15.81818182	16	21.75	19	18.31578947	17	20.47058824	20	17.4	10	34.8	16	21.75	14	24.85714286	15	23.2	16	21.75	13	26.76923077
		5.8	May Day	2017/4/30	8	43.5	7	49.71428571	9	38.66666667	8	43.5	12	29	13	26.76923077	12	29	13	26.76923077	11	31.63636364	11	31.63636364	12	29	11	31.63636364	10	34.8	10	34.8	11	31.63636364	10	34.8	12	29	9	38.66666667	8	43.5	8	43.5	8	43.5	7	49.71428571
		5.8	May Day	2017/5/1	10	34.8	10	34.8	15	23.2	11	31.63636364	14	24.85714286	14	24.85714286	19	18.31578947	25	13.92	19	18.31578947	11	31.63636364	14	24.85714286	15	23.2	14	24.85714286	15	23.2	19	18.31578947	13	26.76923077	9	38.66666667	12	29	12	29	9	38.66666667	10	34.8	7	49.71428571
		5.8	Dragon Boat Festival	2017/5/29	21	16.57142857	24	14.5	18	19.33333333	17	20.47058824	18	19.33333333	19	18.31578947	20	17.4	18	19.33333333	18	19.33333333	17	20.47058824	18	19.33333333	22	15.81818182	18	19.33333333	20	17.4	18	19.33333333	20	17.4	20	17.4	20	17.4	16	21.75	16	21.75	17	20.47058824	14	24.85714286
		5.8	Dragon Boat Festival	2017/5/30	21	16.57142857	24	14.5	18	19.33333333	18	19.33333333	18	19.33333333	19	18.31578947	19	18.31578947	20	17.4	20	17.4	20	17.4	21	16.57142857	20	17.4	23	15.13043478	20	17.4	23	15.13043478	23	15.13043478	20	17.4	20	17.4	17	20.47058824	16	21.75	16	21.75	14	24.85714286
		5.8	Dragon Boat Festival	2017/5/31	18	19.33333333	19	18.31578947	18	19.33333333	18	19.33333333	18	19.33333333	18	19.33333333	20	17.4	20	17.4	20	17.4	20	17.4	21	16.57142857	21	16.57142857	18	19.33333333	19	18.31578947	23	15.13043478	23	15.13043478	20	17.4	20	17.4	17	20.47058824	16	21.75	17	20.47058824	15	23.2
14	Erqixincun South Road North Exit to Black Tiger Spring	6.1	Tomb-Sweeping Day	2017/4/2	17	21.52941176	23	15.91304348	18	20.33333333	19	19.26315789	21	17.42857143	30	12.2	32	11.4375	32	11.4375	27	13.55555556	29	12.62068966	26	14.07692308	26	14.07692308	24	15.25	32	11.4375	30	12.2	28	13.07142857	22	16.63636364	20	18.3	19	19.26315789	20	18.3	19	19.26315789	19	19.26315789
		6.1	Tomb-Sweeping Day	2017/4/3	23	15.91304348	29	12.62068966	21	17.42857143	21	17.42857143	22	16.63636364	23	15.91304348	28	13.07142857	30	12.2	40	9.15	28	13.07142857	25	14.64	30	12.2	36	10.16666667	31	11.80645161	30	12.2	23	15.91304348	22	16.63636364	21	17.42857143	20	18.3	20	18.3	20	18.3	20	18.3
		6.1	Tomb-Sweeping Day	2017/4/4	22	16.63636364	25	14.64	21	17.42857143	21	17.42857143	23	15.91304348	22	16.63636364	28	13.07142857	28	13.07142857	27	13.55555556	28	13.07142857	26	14.07692308	26	14.07692308	23	15.91304348	23	15.91304348	24	15.25	24	15.25	21	17.42857143	22	16.63636364	20	18.3	20	18.3	20	18.3	19	19.26315789
		6.1	May Day	2017/4/29	19	19.26315789	18	20.33333333	20	18.3	20	18.3	22	16.63636364	23	15.91304348	26	14.07692308	26	14.07692308	24	15.25	29	12.62068966	24	15.25	26	14.07692308	23	15.91304348	25	14.64	26	14.07692308	30	12.2	25	14.64	28	13.07142857	27	13.55555556	27	13.55555556	23	15.91304348	19	19.26315789
		6.1	May Day	2017/4/30	18	20.33333333	18	20.33333333	17	21.52941176	18	20.33333333	29	12.62068966	24	15.25	24	15.25	28	13.07142857	33	11.09090909	30	12.2	30	12.2	32	11.4375	28	13.07142857	28	13.07142857	24	15.25	23	15.91304348	23	15.91304348	19	19.26315789	20	18.3	19	19.26315789	21	17.42857143	17	21.52941176
		6.1	May Day	2017/5/1	28	13.07142857	35	10.45714286	22	16.63636364	21	17.42857143	23	15.91304348	30	12.2	27	13.55555556	31	11.80645161	31	11.80645161	25	14.64	27	13.55555556	26	14.07692308	25	14.64	28	13.07142857	27	13.55555556	25	14.64	26	14.07692308	26	14.07692308	21	17.42857143	21	17.42857143	21	17.42857143	18	20.33333333
		6.1	Dragon Boat Festival	2017/5/29	20	18.3	18	20.33333333	19	19.26315789	22	16.63636364	22	16.63636364	21	17.42857143	25	14.64	24	15.25	23	15.91304348	23	15.91304348	24	15.25	23	15.91304348	22	16.63636364	26	14.07692308	27	13.55555556	23	15.91304348	22	16.63636364	21	17.42857143	26	14.07692308	20	18.3	18	20.33333333	19	19.26315789
		6.1	Dragon Boat Festival	2017/5/30	31	11.80645161	35	10.45714286	23	15.91304348	23	15.91304348	26	14.07692308	22	16.63636364	28	13.07142857	27	13.55555556	29	12.62068966	28	13.07142857	27	13.55555556	28	13.07142857	25	14.64	24	15.25	23	15.91304348	26	14.07692308	26	14.07692308	26	14.07692308	23	15.91304348	21	17.42857143	20	18.3	20	18.3
		6.1	Dragon Boat Festival	2017/5/31	27	13.55555556	32	11.4375	22	16.63636364	23	15.91304348	23	15.91304348	25	14.64	27	13.55555556	25	14.64	25	14.64	27	13.55555556	27	13.55555556	27	13.55555556	26	14.07692308	25	14.64	24	15.25	25	14.64	26	14.07692308	26	14.07692308	21	17.42857143	23	15.91304348	21	17.42857143	19	19.26315789
15	Jinan Station to Shandong Chest Hospital	6.2	Tomb-Sweeping Day	2017/4/2	20	18.6	28	13.28571429	20	18.6	20	18.6	25	14.88	26	14.30769231	26	14.30769231	32	11.625	31	12	27	13.77777778	24	15.5	26	14.30769231	28	13.28571429	28	13.28571429	27	13.77777778	31	12	25	14.88	26	14.30769231	20	18.6	21	17.71428571	20	18.6	17	21.88235294
		6.2	Tomb-Sweeping Day	2017/4/3	22	16.90909091	25	14.88	30	12.4	27	13.77777778	27	13.77777778	26	14.30769231	27	13.77777778	26	14.30769231	20	18.6	21	17.71428571	22	16.90909091	24	15.5	25	14.88	26	14.30769231	26	14.30769231	28	13.28571429	25	14.88	28	13.28571429	25	14.88	21	17.71428571	22	16.90909091	22	16.90909091
		6.2	Tomb-Sweeping Day	2017/4/4	18	20.66666667	19	19.57894737	19	19.57894737	19	19.57894737	19	19.57894737	19	19.57894737	19	19.57894737	32	11.625	29	12.82758621	31	12	27	13.77777778	30	12.4	31	12	31	12	31	12	27	13.77777778	29	12.82758621	20	18.6	23	16.17391304	20	18.6	20	18.6	17	21.88235294
		6.2	May Day	2017/4/29	10	37.2	10	37.2	11	33.81818182	11	33.81818182	12	31	13	28.61538462	12	31	11	33.81818182	16	23.25	13	28.61538462	15	24.8	13	28.61538462	13	28.61538462	15	24.8	13	28.61538462	13	28.61538462	8	46.5	8	46.5	8	46.5	12	31	11	33.81818182	8	46.5
		6.2	May Day	2017/4/30	9	41.33333333	8	46.5	9	41.33333333	9	41.33333333	10	37.2	12	31	17	21.88235294	13	28.61538462	10	37.2	9	41.33333333	11	33.81818182	11	33.81818182	10	37.2	9	41.33333333	10	37.2	8	46.5	8	46.5	8	46.5	9	41.33333333	9	41.33333333	9	41.33333333	7	53.14285714
		6.2	May Day	2017/5/1	10	37.2	9	41.33333333	9	41.33333333	22	16.90909091	22	16.90909091	24	15.5	29	12.82758621	31	12	27	13.77777778	23	16.17391304	24	15.5	28	13.28571429	29	12.82758621	29	12.82758621	33	11.27272727	31	12	22	16.90909091	8	46.5	18	20.66666667	20	18.6	17	21.88235294	16	23.25
		6.2	Dragon Boat Festival	2017/5/29	22	16.90909091	24	15.5	22	16.90909091	26	14.30769231	27	13.77777778	24	15.5	24	15.5	30	12.4	31	12	25	14.88	21	17.71428571	29	12.82758621	32	11.625	26	14.30769231	28	13.28571429	30	12.4	25	14.88	20	18.6	17	21.88235294	18	20.66666667	19	19.57894737	16	23.25
		6.2	Dragon Boat Festival	2017/5/30	22	16.90909091	24	15.5	18	20.66666667	21	17.71428571	21	17.71428571	22	16.90909091	22	16.90909091	23	16.17391304	22	16.90909091	22	16.90909091	23	16.17391304	23	16.17391304	27	13.77777778	24	15.5	28	13.28571429	27	13.77777778	22	16.90909091	21	17.71428571	18	20.66666667	20	18.6	19	19.57894737	16	23.25
		6.2	Dragon Boat Festival	2017/5/31	17	21.88235294	22	16.90909091	19	19.57894737	19	19.57894737	20	18.6	21	17.71428571	22	16.90909091	27	13.77777778	22	16.90909091	22	16.90909091	23	16.17391304	25	14.88	29	12.82758621	30	12.4	33	11.27272727	27	13.77777778	22	16.90909091	19	19.57894737	20	18.6	19	19.57894737	19	19.57894737	16	23.25
16	Shandong Ophthalmic Hospital to Shandong Water Resources Department	6.3	Tomb-Sweeping Day	2017/4/2	16	23.625	23	16.43478261	19	19.89473684	19	19.89473684	20	18.9	25	15.12	31	12.19354839	29	13.03448276	26	14.53846154	30	12.6	34	11.11764706	28	13.5	26	14.53846154	28	13.5	31	12.19354839	32	11.8125	25	15.12	25	15.12	25	15.12	20	18.9	20	18.9	20	18.9
		6.3	Tomb-Sweeping Day	2017/4/3	23	16.43478261	28	13.5	19	19.89473684	20	18.9	24	15.75	27	14	26	14.53846154	28	13.5	39	9.692307692	27	14	25	15.12	27	14	28	13.5	27	14	26	14.53846154	24	15.75	24	15.75	24	15.75	22	17.18181818	21	18	21	18	20	18.9
		6.3	Tomb-Sweeping Day	2017/4/4	21	18	22	17.18181818	20	18.9	19	19.89473684	24	15.75	24	15.75	26	14.53846154	26	14.53846154	25	15.12	26	14.53846154	26	14.53846154	27	14	25	15.12	25	15.12	25	15.12	27	14	25	15.12	25	15.12	21	18	21	18	20	18.9	21	18
		6.3	May Day	2017/4/29	17	22.23529412	18	21	18	21	20	18.9	20	18.9	24	15.75	27	14	27	14	24	15.75	22	17.18181818	27	14	24	15.75	23	16.43478261	25	15.12	28	13.5	25	15.12	23	16.43478261	20	18.9	21	18	21	18	18	21	16	23.625
		6.3	May Day	2017/4/30	17	22.23529412	17	22.23529412	17	22.23529412	18	21	24	15.75	23	16.43478261	24	15.75	23	16.43478261	31	12.19354839	31	12.19354839	31	12.19354839	24	15.75	33	11.45454545	26	14.53846154	27	14	29	13.03448276	23	16.43478261	19	19.89473684	20	18.9	19	19.89473684	19	19.89473684	16	23.625
		6.3	May Day	2017/5/1	29	13.03448276	25	15.12	20	18.9	21	18	27	14	29	13.03448276	31	12.19354839	29	13.03448276	28	13.5	26	14.53846154	26	14.53846154	26	14.53846154	26	14.53846154	27	14	27	14	24	15.75	24	15.75	24	15.75	20	18.9	20	18.9	20	18.9	16	23.625
		6.3	Dragon Boat Festival	2017/5/29	16	23.625	23	16.43478261	16	23.625	17	22.23529412	21	18	21	18	22	17.18181818	22	17.18181818	21	18	23	16.43478261	20	18.9	21	18	20	18.9	23	16.43478261	27	14	20	18.9	22	17.18181818	19	19.89473684	21	18	17	22.23529412	17	22.23529412	14	27
		6.3	Dragon Boat Festival	2017/5/30	25	15.12	28	13.5	19	19.89473684	20	18.9	21	18	22	17.18181818	25	15.12	23	16.43478261	26	14.53846154	23	16.43478261	24	15.75	25	15.12	23	16.43478261	22	17.18181818	22	17.18181818	23	16.43478261	22	17.18181818	24	15.75	19	19.89473684	20	18.9	19	19.89473684	16	23.625
		6.3	Dragon Boat Festival	2017/5/31	23	16.43478261	24	15.75	19	19.89473684	19	19.89473684	21	18	22	17.18181818	22	17.18181818	23	16.43478261	23	16.43478261	23	16.43478261	26	14.53846154	25	15.12	25	15.12	25	15.12	22	17.18181818	24	15.75	22	17.18181818	23	16.43478261	19	19.89473684	19	19.89473684	19	19.89473684	16	23.625
17	Harmony Mall (Huaiyin Community on Jingshi Road) to Shandong Chest Hospital	8.6	Tomb-Sweeping Day	2017/4/2	22	23.45454545	24	21.5	24	21.5	24	21.5	28	18.42857143	34	15.17647059	35	14.74285714	46	11.2173913	31	16.64516129	28	18.42857143	27	19.11111111	36	14.33333333	36	14.33333333	36	14.33333333	36	14.33333333	32	16.125	29	17.79310345	28	18.42857143	26	19.84615385	25	20.64	25	20.64	25	20.64
		8.6	Tomb-Sweeping Day	2017/4/3	31	16.64516129	40	12.9	26	19.84615385	28	18.42857143	29	17.79310345	29	17.79310345	35	14.74285714	39	13.23076923	37	13.94594595	34	15.17647059	30	17.2	32	16.125	29	17.79310345	32	16.125	33	15.63636364	31	16.64516129	31	16.64516129	31	16.64516129	26	19.84615385	26	19.84615385	26	19.84615385	26	19.84615385
		8.6	Tomb-Sweeping Day	2017/4/4	30	17.2	28	18.42857143	26	19.84615385	26	19.84615385	29	17.79310345	38	13.57894737	35	14.74285714	35	14.74285714	35	14.74285714	35	14.74285714	32	16.125	31	16.64516129	32	16.125	33	15.63636364	31	16.64516129	30	17.2	31	16.64516129	30	17.2	26	19.84615385	26	19.84615385	25	20.64	25	20.64
		8.6	May Day	2017/4/29	24	21.5	22	23.45454545	24	21.5	26	19.84615385	26	19.84615385	30	17.2	31	16.64516129	31	16.64516129	31	16.64516129	28	18.42857143	29	17.79310345	30	17.2	29	17.79310345	30	17.2	30	17.2	31	16.64516129	29	17.79310345	24	21.5	22	23.45454545	40	12.9	25	20.64	21	24.57142857
		8.6	May Day	2017/4/30	22	23.45454545	20	25.8	23	22.43478261	22	23.45454545	32	16.125	30	17.2	30	17.2	40	12.9	34	15.17647059	34	15.17647059	40	12.9	32	16.125	35	14.74285714	32	16.125	28	18.42857143	31	16.64516129	25	20.64	24	21.5	22	23.45454545	23	22.43478261	25	20.64	12	43
		8.6	May Day	2017/5/1	37	13.94594595	36	14.33333333	26	19.84615385	26	19.84615385	27	19.11111111	28	18.42857143	31	16.64516129	30	17.2	28	18.42857143	29	17.79310345	30	17.2	30	17.2	32	16.125	32	16.125	31	16.64516129	29	17.79310345	29	17.79310345	29	17.79310345	25	20.64	25	20.64	25	20.64	23	22.43478261
		8.6	Dragon Boat Festival	2017/5/29	23	22.43478261	20	25.8	23	22.43478261	24	21.5	25	20.64	27	19.11111111	28	18.42857143	27	19.11111111	27	19.11111111	26	19.84615385	28	18.42857143	28	18.42857143	27	19.11111111	29	17.79310345	27	19.11111111	26	19.84615385	27	19.11111111	24	21.5	24	21.5	23	22.43478261	21	24.57142857	20	25.8
		8.6	Dragon Boat Festival	2017/5/30	31	16.64516129	40	12.9	26	19.84615385	24	21.5	27	19.11111111	28	18.42857143	30	17.2	30	17.2	28	18.42857143	30	17.2	30	17.2	29	17.79310345	29	17.79310345	30	17.2	28	18.42857143	30	17.2	28	18.42857143	29	17.79310345	25	20.64	24	21.5	22	23.45454545	19	27.15789474
		8.6	Dragon Boat Festival	2017/5/31	29	17.79310345	31	16.64516129	26	19.84615385	26	19.84615385	27	19.11111111	26	19.84615385	29	17.79310345	29	17.79310345	29	17.79310345	30	17.2	32	16.125	32	16.125	31	16.64516129	29	17.79310345	29	17.79310345	30	17.2	28	18.42857143	28	18.42857143	24	21.5	24	21.5	24	21.5	19	27.15789474
18	Yuyuan Community to Shandong Chest Hospital	8.8	Tomb-Sweeping Day	2017/4/2	26	20.30769231	33	16	24	22	26	20.30769231	28	18.85714286	34	15.52941176	43	12.27906977	46	11.47826087	52	10.15384615	42	12.57142857	39	13.53846154	37	14.27027027	40	13.2	40	13.2	35	15.08571429	34	15.52941176	31	17.03225806	32	16.5	32	16.5	29	18.20689655	29	18.20689655	30	17.6
		8.8	Tomb-Sweeping Day	2017/4/3	27	19.55555556	38	13.89473684	29	18.20689655	29	18.20689655	37	14.27027027	41	12.87804878	38	13.89473684	41	12.87804878	47	11.23404255	37	14.27027027	37	14.27027027	38	13.89473684	33	16	40	13.2	39	13.53846154	40	13.2	33	16	36	14.66666667	29	18.20689655	29	18.20689655	30	17.6	30	17.6
		8.8	Tomb-Sweeping Day	2017/4/4	30	17.6	30	17.6	29	18.20689655	31	17.03225806	35	15.08571429	39	13.53846154	38	13.89473684	41	12.87804878	39	13.53846154	35	15.08571429	35	15.08571429	39	13.53846154	38	13.89473684	41	12.87804878	43	12.27906977	44	12	34	15.52941176	30	17.6	30	17.6	30	17.6	29	18.20689655	29	18.20689655
		8.8	May Day	2017/4/29	29	18.20689655	27	19.55555556	24	22	31	17.03225806	30	17.6	38	13.89473684	37	14.27027027	39	13.53846154	37	14.27027027	32	16.5	30	17.6	38	13.89473684	37	14.27027027	36	14.66666667	36	14.66666667	37	14.27027027	33	16	27	19.55555556	27	19.55555556	30	17.6	25	21.12	23	22.95652174
		8.8	May Day	2017/4/30	25	21.12	25	21.12	23	22.95652174	26	20.30769231	27	19.55555556	32	16.5	33	16	39	13.53846154	30	17.6	33	16	33	16	36	14.66666667	38	13.89473684	38	13.89473684	34	15.52941176	34	15.52941176	28	18.85714286	27	19.55555556	26	20.30769231	26	20.30769231	26	20.30769231	24	22
		8.8	May Day	2017/5/1	33	16	37	14.27027027	29	18.20689655	30	17.6	33	16	31	17.03225806	34	15.52941176	37	14.27027027	35	15.08571429	32	16.5	33	16	34	15.52941176	38	13.89473684	40	13.2	41	12.87804878	30	17.6	32	16.5	30	17.6	28	18.85714286	28	18.85714286	27	19.55555556	23	22.95652174
		8.8	Dragon Boat Festival	2017/5/29	24	22	24	22	23	22.95652174	25	21.12	29	18.20689655	28	18.85714286	30	17.6	27	19.55555556	29	18.20689655	26	20.30769231	31	17.03225806	35	15.08571429	38	13.89473684	33	16	32	16.5	29	18.20689655	27	19.55555556	25	21.12	24	22	23	22.95652174	20	26.4	25	21.12
		8.8	Dragon Boat Festival	2017/5/30	30	17.6	33	16	24	22	24	22	26	20.30769231	29	18.20689655	33	16	33	16	32	16.5	31	17.03225806	30	17.6	32	16.5	32	16.5	32	16.5	32	16.5	26	20.30769231	25	21.12	25	21.12	24	22	26	20.30769231	23	22.95652174	26	20.30769231
		8.8	Dragon Boat Festival	2017/5/31	29	18.20689655	30	17.6	24	22	23	22.95652174	29	18.20689655	29	18.20689655	36	14.66666667	37	14.27027027	31	17.03225806	31	17.03225806	33	16	32	16.5	33	16	39	13.53846154	46	11.47826087	36	14.66666667	30	17.6	25	21.12	25	21.12	29	18.20689655	27	19.55555556	22	24
19	Xiuyuan Community - Bus Stop to Shandong Chest Hospital	11.1	Tomb-Sweeping Day	2017/4/2	25	26.64	27	24.66666667	30	22.2	39	17.07692308	41	16.24390244	40	16.65	41	16.24390244	39	17.07692308	42	15.85714286	36	18.5	35	19.02857143	41	16.24390244	38	17.52631579	36	18.5	36	18.5	35	19.02857143	33	20.18181818	30	22.2	28	23.78571429	28	23.78571429	28	23.78571429	28	23.78571429
		11.1	Tomb-Sweeping Day	2017/4/3	52	12.80769231	50	13.32	30	22.2	31	21.48387097	37	18	43	15.48837209	43	15.48837209	39	17.07692308	39	17.07692308	38	17.52631579	35	19.02857143	37	18	42	15.85714286	42	15.85714286	37	18	38	17.52631579	35	19.02857143	35	19.02857143	28	23.78571429	28	23.78571429	28	23.78571429	27	24.66666667
		11.1	Tomb-Sweeping Day	2017/4/4	46	14.47826087	35	19.02857143	31	21.48387097	31	21.48387097	39	17.07692308	38	17.52631579	37	18	37	18	38	17.52631579	38	17.52631579	37	18	38	17.52631579	40	16.65	39	17.07692308	38	17.52631579	37	18	35	19.02857143	33	20.18181818	29	22.96551724	28	23.78571429	28	23.78571429	28	23.78571429
		11.1	May Day	2017/4/29	26	25.61538462	28	23.78571429	30	22.2	33	20.18181818	31	21.48387097	35	19.02857143	37	18	39	17.07692308	30	22.2	31	21.48387097	36	18.5	27	24.66666667	33	20.18181818	33	20.18181818	35	19.02857143	36	18.5	36	18.5	28	23.78571429	26	25.61538462	25	26.64	26	25.61538462	23	28.95652174
		11.1	May Day	2017/4/30	27	24.66666667	27	24.66666667	28	23.78571429	25	26.64	30	22.2	32	20.8125	39	17.07692308	38	17.52631579	34	19.58823529	29	22.96551724	33	20.18181818	35	19.02857143	33	20.18181818	33	20.18181818	34	19.58823529	32	20.8125	30	22.2	26	25.61538462	28	23.78571429	25	26.64	26	25.61538462	23	28.95652174
		11.1	May Day	2017/5/1	48	13.875	51	13.05882353	29	22.96551724	30	22.2	32	20.8125	31	21.48387097	34	19.58823529	33	20.18181818	34	19.58823529	34	19.58823529	37	18	35	19.02857143	34	19.58823529	35	19.02857143	35	19.02857143	33	20.18181818	31	21.48387097	31	21.48387097	26	25.61538462	26	25.61538462	27	24.66666667	23	28.95652174
		11.1	Dragon Boat Festival	2017/5/29	29	22.96551724	49	13.59183673	34	19.58823529	34	19.58823529	32	20.8125	32	20.8125	35	19.02857143	35	19.02857143	33	20.18181818	34	19.58823529	43	15.48837209	40	16.65	43	15.48837209	43	15.48837209	41	16.24390244	43	15.48837209	37	18	34	19.58823529	31	21.48387097	29	22.96551724	25	26.64	22	30.27272727
		11.1	Dragon Boat Festival	2017/5/30	50	13.32	56	11.89285714	38	17.52631579	35	19.02857143	36	18.5	37	18	42	15.85714286	40	16.65	42	15.85714286	40	16.65	35	19.02857143	39	17.07692308	43	15.48837209	43	15.48837209	45	14.8	36	18.5	36	18.5	34	19.58823529	31	21.48387097	31	21.48387097	29	22.96551724	28	23.78571429
		11.1	Dragon Boat Festival	2017/5/31	52	12.80769231	48	13.875	38	17.52631579	34	19.58823529	36	18.5	37	18	40	16.65	39	17.07692308	40	16.65	40	16.65	40	16.65	34	19.58823529	38	17.52631579	41	16.24390244	43	15.48837209	38	17.52631579	41	16.24390244	33	20.18181818	30	22.2	31	21.48387097	30	22.2	28	23.78571429
