# Supplementary material for: Understanding the unbalance of interest in taxi market based on drivers' service profit margins
Source: PLoS One. 2018 Jun 18;13(6):e0198491. doi: 10.1371/journal.pone.0198491 (PMC6005497; doi:10.1371/journal.pone.0198491)
Supplement: S2 File — (CSV) [file pone.0198491.s002.csv]

					Travel time (minute)	Average speed (km/h)	Travel time (minute)	Average speed (km/h)	Travel time (minute)	Average speed (km/h)	Travel time (minute)	Average speed (km/h)	Travel time (minute)	Average speed (km/h)	Travel time (minute)	Average speed (km/h)	Travel time (minute)	Average speed (km/h)	Travel time (minute)	Average speed (km/h)	Travel time (minute)	Average speed (km/h)	Travel time (minute)	Average speed (km/h)	Travel time (minute)	Average speed (km/h)	Travel time (minute)	Average speed (km/h)	Travel time (minute)	Average speed (km/h)	Travel time (minute)	Average speed (km/h)	Travel time (minute)	Average speed (km/h)	Travel time (minute)	Average speed (km/h)	Travel time (minute)	Average speed (km/h)	Travel time (minute)	Average speed (km/h)	Travel time (minute)	Average speed (km/h)	Travel time (minute)	Average speed (km/h)	Travel time (minute)	Average speed (km/h)	Travel time (minute)	Average speed (km/h)
Number	Routes	Mileage	Date		7:00	7:00	7:30	7:30	8:00	8:00	8:30	8:30	9:00	9:00	9:30	9:30	10:00	10:00	11:00	11:00	12:00	12:00	13:00	13:00	14:00	14:00	15:00	15:00	16:00	16:00	16:30	16:30	17:00	17:00	17:30	17:30	18:00	18:00	18:30	18:30	19:00	19:00	20:00	20:00	21:00	21:00	22:00	22:00
1	Spouting Spring Park - East Gate to Shandong News Mansion	1.8	Sunday	2017/5/7	4	27	4	27	5	21.6	4	27	4	27	5	21.6	5	21.6	7	15.42857143	7	15.42857143	6	18	11	9.818181818	9	12	9	12	9	12	8	13.5	8	13.5	8	13.5	6	18	7	15.42857143	5	21.6	5	21.6	5	21.6
		1.8	Saturday	2017/5/13	5	21.6	5	21.6	4	27	5	21.6	5	21.6	7	15.42857143	6	18	9	12	9	12	7	15.42857143	7	15.42857143	11	9.818181818	9	12	11	9.818181818	8	13.5	8	13.5	8	13.5	7	15.42857143	8	13.5	6	18	7	15.42857143	6	18
		1.8	Sunday	2017/5/14	6	18	4	27	5	21.6	5	21.6	5	21.6	6	18	5	21.6	6	18	8	13.5	7	15.42857143	8	13.5	8	13.5	9	12	9	12	8	13.5	7	15.42857143	7	15.42857143	5	21.6	5	21.6	6	18	5	21.6	5	21.6
		1.8	Saturday	2017/5/20	5	21.6	5	21.6	4	27	6	18	5	21.6	5	21.6	8	13.5	7	15.42857143	8	13.5	9	12	9	12	8	13.5	12	9	10	10.8	9	12	9	12	9	12	9	12	7	15.42857143	8	13.5	9	12	6	18
		1.8	Sunday	2017/5/21	5	21.6	4	27	4	27	4	27	7	15.42857143	7	15.42857143	7	15.42857143	6	18	8	13.5	8	13.5	8	13.5	7	15.42857143	10	10.8	9	12	8	13.5	6	18	8	13.5	5	21.6	5	21.6	8	13.5	4	27	5	21.6
		1.8	Saturday	2017/5/27	7	15.42857143	7	15.42857143	7	15.42857143	7	15.42857143	8	13.5	7	15.42857143	7	15.42857143	9	12	6	18	7	15.42857143	8	13.5	10	10.8	11	9.818181818	12	9	8	13.5	10	10.8	12	9	7	15.42857143	6	18	6	18	7	15.42857143	6	18
		1.8	Saturday	2017/6/3	7	15.43	5	21.6	4	27	6	18	6	18	6	18	6	18	6	18	8	13.5	7	15.43	8	13.5	9	12	11	9.82	7	15.43	7	15.43	8	13.5	9	12	8	13.5	8	13.5	6	18	5	21.6	7	15.42857143
		1.8	Sunday	2017/6/4	7	15.43	4	27	4	27	5	21.6	5	21.6	6	18	5	21.6	5	21.6	7	15.43	7	15.43	8	13.5	7	15.43	9	12	9	12	8	13.5	7	15.43	20	5.4	8	13.5	6	18	6	18	5	21.6	8	13.5
2	Jinan Station to Stomatological Hospital of Shandong University	2	Saturday	2017/5/6	9	13.33333333	8	15	9	13.33333333	10	12	10	12	11	10.90909091	9	13.33333333	9	13.33333333	9	13.33333333	9	13.33333333	10	12	10	12	9	13.33333333	9	13.33333333	10	12	11	10.90909091	9	13.33333333	11	10.90909091	8	15	9	13.33333333	8	15	6	20
		2	Sunday	2017/5/7	7	17.14285714	9	13.33333333	6	20	7	17.14285714	8	15	8	15	10	12	10	12	9	13.33333333	10	12	10	12	11	10.90909091	9	13.33333333	8	15	9	13.33333333	10	12	10	12	10	12	8	15	7	17.14285714	7	17.14285714	7	17.14285714
		2	Saturday	2017/5/13	7	17.14285714	8	15	7	17.14285714	9	13.33333333	8	15	8	15	8	15	8	15	7	17.14285714	7	17.14285714	10	12	7	17.14285714	8	15	8	15	9	13.33333333	9	13.33333333	7	17.14285714	7	17.14285714	7	17.14285714	7	17.14285714	7	17.14285714	6	20
		2	Sunday	2017/5/14	7	17.14285714	7	17.14285714	9	13.33333333	13	9.230769231	7	17.14285714	8	15	8	15	9	13.33333333	8	15	8	15	7	17.14285714	8	15	7	17.14285714	9	13.33333333	8	15	7	17.14285714	7	17.14285714	8	15	8	15	7	17.14285714	7	17.14285714	6	20
		2	Saturday	2017/5/20	9	13.33333333	8	15	12	10	8	15	10	12	9	13.33333333	9	13.33333333	10	12	13	9.230769231	7	17.14285714	10	12	7	17.14285714	8	15	10	12	9	13.33333333	9	13.33333333	13	9.230769231	10	12	6	20	8	15	8	15	6	20
		2	Sunday	2017/5/21	9	13.33333333	6	20	7	17.14285714	8	15	9	13.33333333	8	15	8	15	8	15	9	13.33333333	9	13.33333333	10	12	9	13.33333333	13	9.230769231	18	6.666666667	17	7.058823529	13	9.230769231	18	6.666666667	15	8	14	8.571428571	14	8.571428571	9	13.33333333	6	20
		2	Saturday	2017/6/3	10	12	8	15	7	17.14	9	13.33	13	9.23	8	15	9	13.33	9	13.33	7	17.14	7	17.14	7	17.14	8	15	10	12	8	15	11	10.91	14	8.57	7	17.14	11	10.91	9	13.33	7	17.14	7	17.14	7	17.14285714
		2	Sunday	2017/6/4	10	12	8	15	7	17.14	9	13.33	7	17.14	7	17.14	9	13.33	8	15	8	15	7	17.14	7	17.14	8	15	9	13.33	8	15	11	10.91	9	13.33	7	17.14	9	13.33	8	15	7	17.14	8	15	8	15
3	Shandong Sports Center to Jinan Cemetery of Revolutionary Martyrs	2.1	Sunday	2017/5/7	4	31.5	4	31.5	4	31.5	4	31.5	4	31.5	5	25.2	5	25.2	6	21	6	21	5	25.2	5	25.2	5	25.2	4	31.5	4	31.5	5	25.2	6	21	6	21	5	25.2	4	31.5	4	31.5	4	31.5	4	31.5
		2.1	Saturday	2017/5/13	4	31.5	4	31.5	4	31.5	4	31.5	4	31.5	4	31.5	5	25.2	5	25.2	5	25.2	6	21	5	25.2	6	21	5	25.2	5	25.2	5	25.2	5	25.2	5	25.2	5	25.2	4	31.5	4	31.5	4	31.5	4	31.5
		2.1	Sunday	2017/5/14	4	31.5	4	31.5	5	25.2	4	31.5	4	31.5	5	25.2	5	25.2	6	21	5	25.2	5	25.2	5	25.2	5	25.2	5	25.2	4	31.5	4	31.5	5	25.2	5	25.2	5	25.2	4	31.5	4	31.5	4	31.5	4	31.5
		2.1	Saturday	2017/5/20	4	31.5	4	31.5	4	31.5	4	31.5	5	25.2	4	31.5	5	25.2	6	21	5	25.2	5	25.2	5	25.2	5	25.2	5	25.2	5	25.2	5	25.2	6	21	7	18	4	31.5	4	31.5	4	31.5	4	31.5	4	31.5
		2.1	Sunday	2017/5/21	4	31.5	4	31.5	4	31.5	4	31.5	5	25.2	5	25.2	6	21	6	21	5	25.2	5	25.2	5	25.2	4	31.5	5	25.2	5	25.2	5	25.2	6	21	5	25.2	5	25.2	5	25.2	4	31.5	4	31.5	4	31.5
		2.1	Saturday	2017/5/27	5	25.2	5	25.2	5	25.2	5	25.2	5	25.2	4	31.5	4	31.5	4	31.5	4	31.5	4	31.5	5	25.2	5	25.2	5	25.2	4	31.5	6	21	6	21	6	21	4	31.5	4	31.5	4	31.5	4	31.5	4	31.5
		2.1	Saturday	2017/6/3	4	31.5	3	42	5	25.2	4	31.5	5	25.2	4	31.5	5	25.2	6	21	5	25.2	6	21	5	25.2	5	25.2	5	25.2	6	21	6	21	6	21	5	25.2	5	25.2	5	25.2	4	31.5	4	31.5	4	31.5
		2.1	Sunday	2017/6/4	4	31.5	4	31.5	4	31.5	5	25.2	5	25.2	5	25.2	4	31.5	5	25.2	4	31.5	6	21	6	21	5	25.2	5	25.2	5	25.2	5	25.2	6	21	6	21	4	31.5	4	31.5	4	31.5	4	31.5	4	31.5
4	Spouting Spring Park - East Gate to Jinan Xuefu Hotel	2.2	Saturday	2017/5/13	6	22	6	22	6	22	7	18.85714286	8	16.5	8	16.5	7	18.85714286	10	13.2	8	16.5	8	16.5	8	16.5	9	14.66666667	8	16.5	7	18.85714286	8	16.5	7	18.85714286	8	16.5	9	14.66666667	7	18.85714286	8	16.5	11	12	5	26.4
		2.2	Sunday	2017/5/14	6	22	7	18.85714286	6	22	7	18.85714286	7	18.85714286	8	16.5	8	16.5	8	16.5	7	18.85714286	7	18.85714286	7	18.85714286	7	18.85714286	6	22	6	22	7	18.85714286	8	16.5	8	16.5	10	13.2	10	13.2	7	18.85714286	6	22	7	18.85714286
		2.2	Saturday	2017/5/20	6	22	7	18.85714286	7	18.85714286	6	22	7	18.85714286	10	13.2	7	18.85714286	7	18.85714286	8	16.5	19	6.947368421	7	18.85714286	7	18.85714286	7	18.85714286	7	18.85714286	8	16.5	9	14.66666667	7	18.85714286	9	14.66666667	8	16.5	7	18.85714286	9	14.66666667	5	26.4
		2.2	Sunday	2017/5/21	7	18.85714286	7	18.85714286	7	18.85714286	7	18.85714286	7	18.85714286	9	14.66666667	6	22	7	18.85714286	7	18.85714286	8	16.5	8	16.5	7	18.85714286	7	18.85714286	7	18.85714286	7	18.85714286	8	16.5	7	18.85714286	6	22	7	18.85714286	7	18.85714286	7	18.85714286	5	26.4
		2.2	Saturday	2017/6/3	10	13.2	9	14.67	7	18.86	8	16.5	7	18.86	9	14.67	10	13.2	9	14.67	10	13.2	9	14.67	9	14.67	9	14.67	7	18.86	8	16.5	9	14.67	9	14.67	12	11	9	14.67	11	12	9	14.67	8	16.5	5	26.4
		2.2	Sunday	2017/6/4	10	13.2	11	12	11	12	8	16.5	9	14.67	8	16.5	10	13.2	10	13.2	10	13.2	9	14.67	9	14.67	8	16.5	9	14.67	7	18.86	10	13.2	11	12	10	13.2	9	14.67	8	16.5	9	14.67	8	16.5	5	26.4
5	Spouting Spring Park - East Gate to Shandong Sports Center	2.7	Sunday	2017/5/7	7	23.14285714	9	18	7	23.14285714	8	20.25	7	23.14285714	7	23.14285714	9	18	9	18	8	20.25	8	20.25	9	18	12	13.5	8	20.25	9	18	8	20.25	9	18	9	18	8	20.25	7	23.14285714	7	23.14285714	7	23.14285714	7	23.14285714
		2.7	Saturday	2017/5/13	6	27	7	23.14285714	9	18	7	23.14285714	7	23.14285714	8	20.25	10	16.2	9	18	10	16.2	8	20.25	10	16.2	9	18	8	20.25	7	23.14285714	9	18	10	16.2	13	12.46153846	11	14.72727273	7	23.14285714	7	23.14285714	7	23.14285714	6	27
		2.7	Sunday	2017/5/14	6	27	7	23.14285714	7	23.14285714	7	23.14285714	7	23.14285714	8	20.25	9	18	8	20.25	8	20.25	8	20.25	10	16.2	12	13.5	8	20.25	8	20.25	7	23.14285714	9	18	9	18	7	23.14285714	6	27	10	16.2	7	23.14285714	6	27
		2.7	Saturday	2017/5/20	7	23.14285714	8	20.25	9	18	10	16.2	10	16.2	7	23.14285714	8	20.25	9	18	8	20.25	8	20.25	10	16.2	11	14.72727273	8	20.25	8	20.25	10	16.2	8	20.25	10	16.2	9	18	7	23.14285714	6	27	8	20.25	6	27
		2.7	Sunday	2017/5/21	7	23.14285714	7	23.14285714	7	23.14285714	7	23.14285714	9	18	9	18	9	18	8	20.25	9	18	10	16.2	10	16.2	11	14.72727273	8	20.25	8	20.25	7	23.14285714	8	20.25	9	18	7	23.14285714	7	23.14285714	6	27	6	27	6	27
		2.7	Saturday	2017/5/27	9	18	9	18	9	18	8	20.25	8	20.25	8	20.25	8	20.25	8	20.25	8	20.25	8	20.25	9	18	9	18	9	18	8	20.25	10	16.2	12	13.5	14	11.57142857	8	20.25	6	27	6	27	8	20.25	7	23.14285714
		2.7	Saturday	2017/6/3	7	23.14	8	20.25	8	20.25	7	23.14	9	18	9	18	8	20.25	9	18	9	18	8	20.25	9	18	8	20.25	8	20.25	9	18	9	18	11	14.73	11	14.73	8	20.25	7	23.14	7	23.14	7	23.14	8	20.25
		2.7	Sunday	2017/6/4	6	27	8	20.25	7	23.14	8	20.25	9	18	8	20.25	9	18	8	20.25	11	14.73	8	20.25	8	20.25	9	18	10	16.2	7	23.14	8	20.25	10	16.2	7	23.14	7	23.14	7	23.14	7	23.14	8	20.25	9	18
6	Xiuyuan Community to Harmony Mall	2.8	Sunday	2017/5/7	11	15.27272727	12	14	12	14	11	15.27272727	14	12	18	9.333333333	18	9.333333333	16	10.5	15	11.2	15	11.2	18	9.333333333	15	11.2	16	10.5	15	11.2	16	10.5	17	9.882352941	17	9.882352941	16	10.5	14	12	13	12.92307692	15	11.2	14	12
		2.8	Saturday	2017/5/13	15	11.2	15	11.2	14	12	16	10.5	18	9.333333333	17	9.882352941	18	9.333333333	15	11.2	16	10.5	15	11.2	16	10.5	16	10.5	15	11.2	17	9.882352941	15	11.2	18	9.333333333	18	9.333333333	14	12	14	12	13	12.92307692	14	12	14	12
		2.8	Sunday	2017/5/14	13	12.92307692	13	12.92307692	15	11.2	14	12	15	11.2	16	10.5	18	9.333333333	17	9.882352941	15	11.2	14	12	17	9.882352941	16	10.5	17	9.882352941	18	9.333333333	16	10.5	17	9.882352941	15	11.2	15	11.2	14	12	14	12	15	11.2	15	11.2
		2.8	Saturday	2017/5/20	12	14	14	12	14	12	17	9.882352941	16	10.5	17	9.882352941	17	9.882352941	18	9.333333333	19	8.842105263	15	11.2	17	9.882352941	17	9.882352941	14	12	15	11.2	17	9.882352941	17	9.882352941	18	9.333333333	16	10.5	14	12	13	12.92307692	14	12	14	12
		2.8	Sunday	2017/5/21	14	12	13	12.92307692	14	12	14	12	13	12.92307692	17	9.882352941	20	8.4	17	9.882352941	14	12	15	11.2	15	11.2	17	9.882352941	15	11.2	17	9.882352941	18	9.333333333	16	10.5	16	10.5	15	11.2	15	11.2	13	12.92307692	12	14	12	14
		2.8	Saturday	2017/5/27	21	8	18	9.333333333	21	8	19	8.842105263	16	10.5	15	11.2	15	11.2	15	11.2	15	11.2	14	12	16	10.5	16	10.5	16	10.5	15	11.2	18	9.333333333	18	9.333333333	23	7.304347826	15	11.2	16	10.5	15	11.2	14	12	13	12.92307692
		2.8	Saturday	2017/6/3	16	10.5	18	9.33	17	9.88	16	10.5	17	9.88	17	9.88	18	9.33	18	9.33	18	9.33	17	9.88	17	9.88	16	10.5	16	10.5	17	9.88	18	9.33	20	8.4	16	10.5	20	8.4	16	10.5	13	12.92	13	12.92	13	12.92307692
		2.8	Sunday	2017/6/4	13	12.92	15	11.2	19	8.84	15	11.2	16	10.5	16	10.5	20	8.4	15	11.2	14	12	17	9.88	15	11.2	17	9.88	20	8.4	16	10.5	17	9.88	17	9.88	16	10.5	17	9.88	14	12	14	12	16	10.5	13	12.92307692
7	Shandong Sports Center to Jinan University - East Campus	3.6	Saturday	2017/5/6	11	19.63636364	11	19.63636364	10	21.6	11	19.63636364	10	21.6	9	24	12	18	19	11.36842105	16	13.5	11	19.63636364	11	19.63636364	12	18	9	24	11	19.63636364	15	14.4	15	14.4	13	16.61538462	13	16.61538462	8	27	8	27	8	27	8	27
		3.6	Sunday	2017/5/7	7	30.85714286	8	27	8	27	7	30.85714286	7	30.85714286	9	24	14	15.42857143	20	10.8	17	12.70588235	10	21.6	13	16.61538462	17	12.70588235	11	19.63636364	11	19.63636364	11	19.63636364	10	21.6	10	21.6	9	24	7	30.85714286	7	30.85714286	7	30.85714286	8	27
		3.6	Saturday	2017/5/13	7	30.85714286	8	27	8	27	9	24	15	14.4	10	21.6	10	21.6	16	13.5	15	14.4	12	18	12	18	14	15.42857143	13	16.61538462	10	21.6	11	19.63636364	10	21.6	10	21.6	9	24	7	30.85714286	7	30.85714286	7	30.85714286	7	30.85714286
		3.6	Sunday	2017/5/14	7	30.85714286	8	27	8	27	8	27	7	30.85714286	9	24	11	19.63636364	15	14.4	13	16.61538462	11	19.63636364	13	16.61538462	16	13.5	14	15.42857143	10	21.6	11	19.63636364	10	21.6	12	18	9	24	7	30.85714286	7	30.85714286	8	27	7	30.85714286
		3.6	Saturday	2017/5/20	7	30.85714286	7	30.85714286	9	24	10	21.6	14	15.42857143	15	14.4	14	15.42857143	16	13.5	13	16.61538462	10	21.6	13	16.61538462	13	16.61538462	10	21.6	13	16.61538462	13	16.61538462	14	15.42857143	11	19.63636364	15	14.4	8	27	7	30.85714286	7	30.85714286	7	30.85714286
		3.6	Sunday	2017/5/21	7	30.85714286	8	27	9	24	9	24	7	30.85714286	9	24	11	19.63636364	14	15.42857143	12	18	12	18	12	18	13	16.61538462	10	21.6	10	21.6	16	13.5	11	19.63636364	10	21.6	9	24	8	27	6	36	7	30.85714286	7	30.85714286
		3.6	Saturday	2017/5/27	11	19.63636364	11	19.63636364	10	21.6	11	19.63636364	10	21.6	12	18	15	14.4	15	14.4	10	21.6	10	21.6	12	18	13	16.61538462	13	16.61538462	13	16.61538462	16	13.5	13	16.61538462	16	13.5	8	27	8	27	8	27	8	27	8	27
		3.6	Saturday	2017/6/3	10	21.6	8	27	8	27	8	27	9	24	10	21.6	12	18	13	16.62	13	16.62	10	21.6	12	18	13	16.62	12	18	13	16.62	11	19.64	13	16.62	13	16.62	12	18	9	24	7	30.86	7	30.86	8	27
		3.6	Sunday	2017/6/4	7	30.86	8	27	8	27	8	27	7	30.86	9	24	9	24	13	16.62	10	21.6	12	18	11	19.64	12	18	10	21.6	15	14.4	11	19.64	9	24	13	16.62	13	16.62	7	30.86	7	30.86	7	30.86	8	27
8	Black Tiger Spring to Jinan University - East Campus	4.3	Sunday	2017/5/7	12	21.5	11	23.45454545	13	19.84615385	12	21.5	12	21.5	15	17.2	14	18.42857143	19	13.57894737	14	18.42857143	13	19.84615385	12	21.5	16	16.125	14	18.42857143	14	18.42857143	12	21.5	21	12.28571429	14	18.42857143	13	19.84615385	12	21.5	18	14.33333333	12	21.5	12	21.5
		4.3	Saturday	2017/5/13	11	23.45454545	12	21.5	12	21.5	13	19.84615385	15	17.2	16	16.125	14	18.42857143	14	18.42857143	14	18.42857143	12	21.5	16	16.125	15	17.2	13	19.84615385	14	18.42857143	14	18.42857143	15	17.2	15	17.2	12	21.5	12	21.5	13	19.84615385	12	21.5	12	21.5
		4.3	Sunday	2017/5/14	11	23.45454545	11	23.45454545	11	23.45454545	13	19.84615385	11	23.45454545	12	21.5	14	18.42857143	15	17.2	13	19.84615385	13	19.84615385	15	17.2	15	17.2	15	17.2	14	18.42857143	13	19.84615385	13	19.84615385	14	18.42857143	13	19.84615385	11	23.45454545	12	21.5	13	19.84615385	13	19.84615385
		4.3	Saturday	2017/5/20	12	21.5	12	21.5	15	17.2	17	15.17647059	16	16.125	16	16.125	16	16.125	15	17.2	13	19.84615385	14	18.42857143	14	18.42857143	13	19.84615385	14	18.42857143	14	18.42857143	19	13.57894737	19	13.57894737	13	19.84615385	13	19.84615385	15	17.2	11	23.45454545	12	21.5	12	21.5
		4.3	Sunday	2017/5/21	11	23.45454545	10	25.8	11	23.45454545	12	21.5	12	21.5	16	16.125	13	19.84615385	14	18.42857143	13	19.84615385	13	19.84615385	13	19.84615385	14	18.42857143	12	21.5	14	18.42857143	15	17.2	14	18.42857143	13	19.84615385	11	23.45454545	10	25.8	12	21.5	11	23.45454545	11	23.45454545
		4.3	Saturday	2017/5/27	14	18.42857143	14	18.42857143	18	14.33333333	13	19.84615385	16	16.125	12	21.5	12	21.5	12	21.5	12	21.5	12	21.5	13	19.84615385	14	18.42857143	14	18.42857143	13	19.84615385	22	11.72727273	19	13.57894737	20	12.9	12	21.5	13	19.84615385	12	21.5	13	19.84615385	12	21.5
		4.3	Saturday	2017/6/3	11	23.45	13	19.85	12	21.5	11	23.45	16	16.13	16	16.13	15	17.2	14	18.43	15	17.2	12	21.5	13	19.85	12	21.5	14	18.43	15	17.2	13	19.85	16	16.13	12	21.5	14	18.43	12	21.5	13	19.85	12	21.5	12	21.5
		4.3	Sunday	2017/6/4	12	21.5	12	21.5	12	21.5	13	19.85	12	21.5	15	17.2	13	19.85	13	19.85	14	18.43	13	19.85	12	21.5	10	25.8	10	25.8	15	17.2	14	18.43	14	18.43	14	18.43	15	17.2	13	19.85	13	19.85	13	19.85	12	21.5
9	Xiuyuan Community to Jinan University - East Campus	4.3	Sunday	2017/5/7	17	15.17647059	17	15.17647059	21	12.28571429	19	13.57894737	22	11.72727273	19	13.57894737	26	9.923076923	24	10.75	18	14.33333333	18	14.33333333	19	13.57894737	19	13.57894737	17	15.17647059	17	15.17647059	18	14.33333333	17	15.17647059	18	14.33333333	19	13.57894737	18	14.33333333	19	13.57894737	17	15.17647059	16	16.125
		4.3	Saturday	2017/5/13	18	14.33333333	17	15.17647059	18	14.33333333	21	12.28571429	21	12.28571429	21	12.28571429	23	11.2173913	21	12.28571429	19	13.57894737	18	14.33333333	20	12.9	21	12.28571429	18	14.33333333	18	14.33333333	22	11.72727273	22	11.72727273	21	12.28571429	20	12.9	16	16.125	17	15.17647059	16	16.125	16	16.125
		4.3	Sunday	2017/5/14	19	13.57894737	18	14.33333333	19	13.57894737	19	13.57894737	18	14.33333333	19	13.57894737	19	13.57894737	21	12.28571429	17	15.17647059	19	13.57894737	18	14.33333333	20	12.9	18	14.33333333	21	12.28571429	21	12.28571429	20	12.9	19	13.57894737	21	12.28571429	16	16.125	17	15.17647059	16	16.125	16	16.125
		4.3	Saturday	2017/5/20	16	16.125	16	16.125	19	13.57894737	19	13.57894737	20	12.9	20	12.9	22	11.72727273	24	10.75	19	13.57894737	19	13.57894737	19	13.57894737	20	12.9	18	14.33333333	20	12.9	21	12.28571429	20	12.9	20	12.9	19	13.57894737	17	15.17647059	17	15.17647059	17	15.17647059	17	15.17647059
		4.3	Sunday	2017/5/21	16	16.125	16	16.125	22	11.72727273	18	14.33333333	19	13.57894737	19	13.57894737	22	11.72727273	21	12.28571429	18	14.33333333	19	13.57894737	19	13.57894737	20	12.9	18	14.33333333	20	12.9	20	12.9	20	12.9	21	12.28571429	20	12.9	18	14.33333333	17	15.17647059	14	18.42857143	14	18.42857143
		4.3	Saturday	2017/5/27	24	10.75	25	10.32	25	10.32	25	10.32	25	10.32	18	14.33333333	18	14.33333333	19	13.57894737	18	14.33333333	18	14.33333333	18	14.33333333	20	12.9	19	13.57894737	20	12.9	24	10.75	27	9.555555556	23	11.2173913	18	14.33333333	18	14.33333333	18	14.33333333	18	14.33333333	15	17.2
		4.3	Saturday	2017/6/3	19	13.58	20	12.9	19	13.58	20	12.9	21	12.29	21	12.29	21	12.29	23	11.22	20	12.9	20	12.9	20	12.9	21	12.29	21	12.29	21	12.29	21	12.29	24	10.75	20	12.9	20	12.9	24	10.75	17	15.18	18	14.33	15	17.2
		4.3	Sunday	2017/6/4	18	14.33	20	12.9	20	12.9	22	11.73	20	12.9	22	11.73	22	11.73	18	14.33	19	13.58	18	14.33	17	15.18	21	12.29	21	12.29	20	12.9	21	12.29	22	11.73	20	12.9	19	13.58	16	16.13	17	15.18	17	15.18	15	17.2
10	Jinan Building to Qianfoshan Hospital	4.4	Saturday	2017/4/22	20	13.2	25	10.56	22	12	21	12.57142857	22	12	22	12	22	12	25	10.56	29	9.103448276	25	10.56	23	11.47826087	22	12	23	11.47826087	22	12	25	10.56	23	11.47826087	25	10.56	24	11	14	18.85714286	13	20.30769231	10	26.4	7	37.71428571
		4.4	Sunday	2017/4/23	20	13.2	13	20.30769231	11	24	12	22	17	15.52941176	14	18.85714286	20	13.2	22	12	25	10.56	18	14.66666667	16	16.5	21	12.57142857	25	10.56	22	12	23	11.47826087	22	12	18	14.66666667	17	15.52941176	14	18.85714286	11	24	13	20.30769231	7	37.71428571
		4.4	Saturday	2017/5/13	10	26.4	9	29.33333333	12	22	13	20.30769231	20	13.2	14	18.85714286	8	33	20	13.2	20	13.2	14	18.85714286	14	18.85714286	21	12.57142857	16	16.5	14	18.85714286	17	15.52941176	14	18.85714286	13	20.30769231	13	20.30769231	11	24	8	33	8	33	7	37.71428571
		4.4	Sunday	2017/5/14	10	26.4	6	44	11	24	10	26.4	12	22	11	24	11	24	19	13.89473684	12	22	12	22	16	16.5	20	13.2	18	14.66666667	16	16.5	14	18.85714286	15	17.6	16	16.5	10	26.4	10	26.4	8	33	9	29.33333333	8	33
		4.4	Saturday	2015/5/20	10	26.4	9	29.33333333	13	20.30769231	21	12.57142857	19	13.89473684	20	13.2	18	14.66666667	20	13.2	20	13.2	15	17.6	11	24	16	16.5	16	16.5	14	18.85714286	17	15.52941176	13	20.30769231	13	20.30769231	12	22	11	24	9	29.33333333	9	29.33333333	7	37.71428571
		4.4	Sunday	2015/5/21	9	29.33333333	11	24	12	22	10	26.4	11	24	11	24	11	24	20	13.2	12	22	13	20.30769231	12	22	14	18.85714286	23	11.47826087	21	12.57142857	20	13.2	23	11.47826087	18	14.66666667	14	18.85714286	10	26.4	9	29.33333333	9	29.33333333	7	37.71428571
		4.4	Saturday	2017/6/3	18	14.67	21	12.57	13	20.31	18	14.67	20	13.2	11	24	14	18.86	12	22	13	20.31	10	26.4	14	18.86	15	17.6	17	15.53	14	18.86	16	16.5	17	15.53	16	16.5	13	20.31	11	24	9	29.33	9	29.33	7	37.71428571
		4.4	Sunday	2017/6/4	19	13.89	21	12.57	15	17.6	16	16.5	12	22	11	24	12	22	12	22	13	20.31	12	22	14	18.86	14	18.86	16	16.5	14	18.86	13	20.31	19	13.89	17	15.53	12	22	10	26.4	8	33	9	29.33	7	37.71428571
11	Jinan University - East Campus to Qianfoshan Hospital	4.4	Saturday	2017/4/22	10	26.4	23	11.47826087	23	11.47826087	22	12	18	14.66666667	17	15.52941176	25	10.56	30	8.8	26	10.15384615	25	10.56	20	13.2	22	12	19	13.89473684	20	13.2	21	12.57142857	21	12.57142857	21	12.57142857	17	15.52941176	13	20.30769231	13	20.30769231	11	24	8	33
		4.4	Sunday	2017/4/23	19	13.89473684	20	13.2	22	12	13	20.30769231	11	24	17	15.52941176	20	13.2	25	10.56	19	13.89473684	21	12.57142857	20	13.2	21	12.57142857	20	13.2	13	20.30769231	21	12.57142857	25	10.56	27	9.777777778	17	15.52941176	13	20.30769231	14	18.85714286	12	22	9	29.33333333
		4.4	Saturday	2017/5/6	9	29.33333333	11	24	18	14.66666667	17	15.52941176	11	24	15	17.6	16	16.5	20	13.2	15	17.6	10	26.4	12	22	12	22	12	22	13	20.30769231	17	15.52941176	19	13.89473684	14	18.85714286	12	22	9	29.33333333	9	29.33333333	9	29.33333333	9	29.33333333
		4.4	Sunday	2017/5/7	10	26.4	11	24	10	26.4	10	26.4	10	26.4	15	17.6	19	13.89473684	24	11	14	18.85714286	15	17.6	14	18.85714286	12	22	13	20.30769231	11	24	15	17.6	11	24	10	26.4	9	29.33333333	8	33	8	33	8	33	8	33
		4.4	Saturday	2017/5/13	8	33	9	29.33333333	12	22	11	24	13	20.30769231	20	13.2	22	12	22	12	16	16.5	14	18.85714286	20	13.2	20	13.2	12	22	12	22	13	20.30769231	19	13.89473684	17	15.52941176	15	17.6	9	29.33333333	9	29.33333333	9	29.33333333	9	29.33333333
		4.4	Sunday	2017/5/14	10	26.4	9	29.33333333	11	24	11	24	10	26.4	14	18.85714286	15	17.6	18	14.66666667	15	17.6	12	22	18	14.66666667	15	17.6	17	15.52941176	12	22	16	16.5	19	13.89473684	14	18.85714286	9	29.33333333	9	29.33333333	9	29.33333333	10	26.4	9	29.33333333
		4.4	Saturday	2015/5/20	9	29.33333333	11	24	10	26.4	11	24	13	20.30769231	17	15.52941176	26	10.15384615	20	13.2	21	12.57142857	12	22	16	16.5	15	17.6	16	16.5	13	20.30769231	13	20.30769231	22	12	19	13.89473684	16	16.5	9	29.33333333	10	26.4	10	26.4	9	29.33333333
		4.4	Sunday	2015/5/21	8	33	10	26.4	11	24	11	24	12	22	13	20.30769231	17	15.52941176	18	14.66666667	21	12.57142857	15	17.6	16	16.5	15	17.6	16	16.5	14	18.85714286	20	13.2	19	13.89473684	18	14.66666667	14	18.85714286	9	29.33333333	9	29.33333333	9	29.33333333	9	29.33333333
		4.4	Saturday	2017/6/3	17	15.53	21	12.57	26	10.15	18	14.67	13	20.31	17	15.53	17	15.53	17	15.53	15	17.6	14	18.86	11	24	15	17.6	13	20.31	11	24	12	22	13	20.31	15	17.6	13	20.31	11	24	10	26.4	11	24	9	29.33333333
		4.4	Sunday	2017/6/4	17	15.53	19	13.89	26	10.15	20	13.2	10	26.4	14	18.86	18	14.67	15	17.6	14	18.86	14	18.86	12	22	11	24	11	24	13	20.31	11	24	17	15.53	16	16.5	12	22	11	24	10	26.4	9	29.33	8	33
12	Black Tiger Spring to Jinan Cemetery of Revolutionary Martyrs	5.4	Saturday	2017/4/22	16	20.25	16	20.25	21	15.42857143	21	15.42857143	18	18	18	18	19	17.05263158	19	17.05263158	17	19.05882353	17	19.05882353	22	14.72727273	22	14.72727273	23	14.08695652	23	14.08695652	25	12.96	18	18	29	11.17241379	19	17.05263158	18	18	18	18	15	21.6	15	21.6
		5.4	Sunday	2017/4/23	15	21.6	14	23.14285714	15	21.6	15	21.6	17	19.05882353	19	17.05263158	20	16.2	18	18	17	19.05882353	21	15.42857143	20	16.2	32	10.125	18	18	20	16.2	19	17.05263158	20	16.2	13	24.92307692	14	23.14285714	18	18	18	18	12	27	12	27
		5.4	Saturday	2017/5/6	13	24.92307692	14	23.14285714	13	24.92307692	13	24.92307692	15	21.6	18	18	16	20.25	16	20.25	16	20.25	16	20.25	15	21.6	19	17.05263158	17	19.05882353	18	18	22	14.72727273	22	14.72727273	18	18	17	19.05882353	15	21.6	15	21.6	16	20.25	14	23.14285714
		5.4	Sunday	2017/5/7	14	23.14285714	14	23.14285714	13	24.92307692	13	24.92307692	14	23.14285714	18	18	16	20.25	16	20.25	15	21.6	16	20.25	17	19.05882353	17	19.05882353	18	18	16	20.25	19	17.05263158	21	15.42857143	19	17.05263158	17	19.05882353	14	23.14285714	15	21.6	14	23.14285714	14	23.14285714
		5.4	Saturday	2017/5/13	13	24.92307692	13	24.92307692	14	23.14285714	15	21.6	16	20.25	16	20.25	22	14.72727273	16	20.25	15	21.6	16	20.25	19	17.05263158	19	17.05263158	16	20.25	16	20.25	17	19.05882353	20	16.2	20	16.2	19	17.05263158	16	20.25	14	23.14285714	15	21.6	15	21.6
		5.4	Sunday	2017/5/14	12	27	11	29.45454545	13	24.92307692	14	23.14285714	15	21.6	16	20.25	16	20.25	16	20.25	15	21.6	14	23.14285714	20	16.2	20	16.2	19	17.05263158	15	21.6	16	20.25	24	13.5	18	18	13	24.92307692	14	23.14285714	16	20.25	26	12.46153846	12	27
		5.4	Saturday	2015/5/20	13	24.92307692	17	19.05882353	18	18	19	17.05263158	13	24.92307692	15	21.6	19	17.05263158	15	21.6	16	20.25	16	20.25	15	21.6	17	19.05882353	16	20.25	14	23.14285714	17	19.05882353	18	18	20	16.2	17	19.05882353	16	20.25	14	23.14285714	15	21.6	15	21.6
		5.4	Sunday	2015/5/21	14	23.14285714	12	27	13	24.92307692	15	21.6	16	20.25	15	21.6	18	18	17	19.05882353	15	21.6	17	19.05882353	17	19.05882353	21	15.42857143	16	20.25	17	19.05882353	19	17.05263158	18	18	16	20.25	14	23.14285714	17	19.05882353	14	23.14285714	16	20.25	14	23.14285714
		5.4	Saturday	2017/6/3	20	16.2	19	17.05	17	19.06	16	20.25	13	24.92	16	20.25	15	21.6	19	17.05	16	20.25	19	17.05	13	24.92	17	19.06	20	16.2	14	23.14	11	29.45	24	13.5	23	14.09	15	21.6	17	19.06	19	17.05	13	24.92	14	23.14285714
		5.4	Sunday	2017/6/4	18	18	19	17.05	16	20.25	19	17.05	15	21.6	15	21.6	21	15.43	18	18	18	18	19	17.05	15	21.6	16	20.25	16	20.25	13	24.92	11	29.45	18	18	20	16.2	19	17.05	18	18	19	17.05	13	24.92	15	21.6
13	Yuyuan Community to Shandong Sports Center	5.8	Saturday	2017/4/22	22	15.81818182	22	15.81818182	18	19.33333333	20	17.4	19	18.31578947	19	18.31578947	19	18.31578947	17	20.47058824	22	15.81818182	20	17.4	16	21.75	16	21.75	18	19.33333333	17	20.47058824	22	15.81818182	20	17.4	18	19.33333333	16	21.75	14	24.85714286	13	26.76923077	13	26.76923077	13	26.76923077
		5.8	Sunday	2017/4/23	13	26.76923077	15	23.2	15	23.2	14	24.85714286	17	20.47058824	17	20.47058824	19	18.31578947	19	18.31578947	17	20.47058824	13	26.76923077	14	24.85714286	19	18.31578947	20	17.4	19	18.31578947	17	20.47058824	16	21.75	14	24.85714286	13	26.76923077	15	23.2	14	24.85714286	13	26.76923077	13	26.76923077
		5.8	Saturday	2017/5/6	18	19.33333333	19	18.31578947	20	17.4	17	20.47058824	17	20.47058824	18	19.33333333	13	26.76923077	14	24.85714286	14	24.85714286	14	24.85714286	15	23.2	13	26.76923077	15	23.2	15	23.2	18	19.33333333	16	21.75	15	23.2	16	21.75	12	29	14	24.85714286	14	24.85714286	14	24.85714286
		5.8	Sunday	2017/5/7	19	18.31578947	19	18.31578947	16	21.75	15	23.2	14	24.85714286	15	23.2	19	18.31578947	19	18.31578947	15	23.2	14	24.85714286	14	24.85714286	16	21.75	16	21.75	18	19.33333333	21	16.57142857	16	21.75	22	15.81818182	20	17.4	12	29	13	26.76923077	13	26.76923077	13	26.76923077
		5.8	Saturday	2017/5/13	19	18.31578947	20	17.4	21	16.57142857	21	16.57142857	19	18.31578947	24	14.5	24	14.5	21	16.57142857	18	19.33333333	20	17.4	22	15.81818182	18	19.33333333	19	18.31578947	18	19.33333333	21	16.57142857	22	15.81818182	22	15.81818182	20	17.4	18	19.33333333	17	20.47058824	19	18.31578947	15	23.2
		5.8	Sunday	2017/5/14	19	18.31578947	22	15.81818182	19	18.31578947	22	15.81818182	19	18.31578947	19	18.31578947	19	18.31578947	19	18.31578947	20	17.4	20	17.4	24	14.5	25	13.92	27	12.88888889	20	17.4	21	16.57142857	26	13.38461538	32	10.875	18	19.33333333	19	18.31578947	17	20.47058824	19	18.31578947	15	23.2
		5.8	Saturday	2015/5/20	18	19.33333333	17	20.47058824	17	20.47058824	19	18.31578947	18	19.33333333	18	19.33333333	21	16.57142857	24	14.5	19	18.31578947	18	19.33333333	19	18.31578947	21	16.57142857	21	16.57142857	20	17.4	21	16.57142857	21	16.57142857	20	17.4	19	18.31578947	18	19.33333333	15	23.2	15	23.2	15	23.2
		5.8	Sunday	2015/5/21	18	19.33333333	17	20.47058824	16	21.75	17	20.47058824	18	19.33333333	18	19.33333333	18	19.33333333	20	17.4	18	19.33333333	18	19.33333333	21	16.57142857	24	14.5	21	16.57142857	19	18.31578947	18	19.33333333	20	17.4	17	20.47058824	18	19.33333333	17	20.47058824	15	23.2	15	23.2	12	29
		5.8	Saturday	2017/6/3	19	18.32	20	17.4	19	18.32	19	18.32	21	16.57	18	19.33	18	19.33	15	23.2	16	21.75	15	23.2	13	26.77	15	23.2	15	23.2	13	26.77	14	24.86	14	24.86	16	21.75	15	23.2	13	26.77	14	24.86	12	29	12	29
		5.8	Sunday	2017/6/4	18	19.33	20	17.4	19	18.32	19	18.32	21	16.57	19	18.32	16	21.75	15	23.2	19	18.32	15	23.2	13	26.77	14	24.86	14	24.86	14	24.86	14	24.86	13	26.77	18	19.33	14	24.86	13	26.77	14	24.86	12	29	12	29
14	Erqixincun South Road North Exit to Black Tiger Spring	6.1	Saturday	2017/4/10	16	22.875	17	21.52941176	19	19.26315789	20	18.3	22	16.63636364	25	14.64	29	12.62068966	28	13.07142857	28	13.07142857	26	14.07692308	24	15.25	23	15.91304348	22	16.63636364	24	15.25	25	14.64	26	14.07692308	25	14.64	32	11.4375	20	18.3	20	18.3	20	18.3	19	19.26315789
		6.1	Sunday	2017/4/11	15	24.4	17	21.52941176	18	20.33333333	28	13.07142857	23	15.91304348	28	13.07142857	28	13.07142857	28	13.07142857	31	11.80645161	25	14.64	25	14.64	23	15.91304348	20	18.3	21	17.42857143	21	17.42857143	20	18.3	21	17.42857143	30	12.2	19	19.26315789	19	19.26315789	19	19.26315789	18	20.33333333
		6.1	Saturday	2017/4/22	17	21.52941176	20	18.3	21	17.42857143	23	15.91304348	24	15.25	26	14.07692308	36	10.16666667	29	12.62068966	28	13.07142857	28	13.07142857	26	14.07692308	28	13.07142857	25	14.64	25	14.64	25	14.64	25	14.64	26	14.07692308	25	14.64	23	15.91304348	22	16.63636364	22	16.63636364	21	17.42857143
		6.1	Sunday	2017/4/23	16	22.875	16	22.875	20	18.3	22	16.63636364	23	15.91304348	24	15.25	30	12.2	35	10.45714286	32	11.4375	26	14.07692308	24	15.25	23	15.91304348	21	17.42857143	30	12.2	30	12.2	25	14.64	24	15.25	24	15.25	21	17.42857143	21	17.42857143	23	15.91304348	22	16.63636364
		6.1	Saturday	2017/5/6	27	13.55555556	33	11.09090909	31	11.80645161	28	13.07142857	26	14.07692308	25	14.64	22	16.63636364	25	14.64	22	16.63636364	23	15.91304348	24	15.25	24	15.25	25	14.64	25	14.64	26	14.07692308	27	13.55555556	23	15.91304348	25	14.64	24	15.25	21	17.42857143	20	18.3	20	18.3
		6.1	Sunday	2017/5/7	19	19.26315789	18	20.33333333	20	18.3	19	19.26315789	22	16.63636364	24	15.25	23	15.91304348	23	15.91304348	24	15.25	23	15.91304348	26	14.07692308	25	14.64	23	15.91304348	22	16.63636364	23	15.91304348	24	15.25	24	15.25	28	13.07142857	19	19.26315789	19	19.26315789	22	16.63636364	22	16.63636364
		6.1	Saturday	2017/5/13	17	21.52941176	19	19.26315789	19	19.26315789	21	17.42857143	24	15.25	28	13.07142857	28	13.07142857	40	9.15	26	14.07692308	26	14.07692308	25	14.64	29	12.62068966	24	15.25	25	14.64	26	14.07692308	25	14.64	27	13.55555556	23	15.91304348	21	17.42857143	22	16.63636364	19	19.26315789	19	19.26315789
		6.1	Sunday	2017/5/14	17	21.52941176	18	20.33333333	19	19.26315789	23	15.91304348	20	18.3	29	12.62068966	25	14.64	27	13.55555556	27	13.55555556	22	16.63636364	25	14.64	26	14.07692308	25	14.64	22	16.63636364	24	15.25	22	16.63636364	20	18.3	21	17.42857143	20	18.3	18	20.33333333	21	17.42857143	20	18.3
		6.1	Saturday	2015/5/20	19	19.26315789	17	21.52941176	18	20.33333333	22	16.63636364	23	15.91304348	26	14.07692308	28	13.07142857	32	11.4375	28	13.07142857	28	13.07142857	25	14.64	30	12.2	33	11.09090909	26	14.07692308	27	13.55555556	27	13.55555556	31	11.80645161	26	14.07692308	22	16.63636364	24	15.25	20	18.3	20	18.3
		6.1	Sunday	2015/5/21	20	18.3	17	21.52941176	20	18.3	20	18.3	25	14.64	25	14.64	27	13.55555556	26	14.07692308	22	16.63636364	22	16.63636364	24	15.25	26	14.07692308	23	15.91304348	25	14.64	25	14.64	24	15.25	27	13.55555556	23	15.91304348	19	19.26315789	19	19.26315789	21	17.42857143	21	17.42857143
		6.1	Saturday	2017/5/27	34	10.76470588	34	10.76470588	36	10.16666667	33	11.09090909	24	15.25	27	13.55555556	24	15.25	27	13.55555556	24	15.25	24	15.25	25	14.64	24	15.25	24	15.25	24	15.25	29	12.62068966	30	12.2	28	13.07142857	35	10.45714286	21	17.42857143	19	19.26315789	19	19.26315789	20	18.3
		6.1	Saturday	2017/6/3	19	19.26	19	19.26	24	15.25	19	19.26	23	15.91	27	13.56	25	14.64	34	10.76	28	13.07	23	15.91	22	16.64	23	15.91	23	15.91	26	14.08	28	13.07	26	14.08	27	13.56	32	11.44	22	16.64	22	16.64	21	17.43	20	18.3
		6.1	Sunday	2017/6/4	21	17.43	17	21.53	19	19.26	20	18.3	19	19.26	23	15.91	26	14.08	26	14.08	26	14.08	24	15.25	26	14.08	24	15.25	23	15.91	22	16.64	24	15.25	23	15.91	21	17.43	21	17.43	19	19.26	19	19.26	19	19.26	20	18.3
15	Jinan Station to Shandong Chest Hospital	6.2	Saturday	2017/5/6	19	19.57894737	18	20.66666667	25	14.88	25	14.88	25	14.88	21	17.71428571	23	16.17391304	25	14.88	22	16.90909091	21	17.71428571	21	17.71428571	22	16.90909091	25	14.88	23	16.17391304	28	13.28571429	27	13.77777778	23	16.17391304	23	16.17391304	19	19.57894737	19	19.57894737	19	19.57894737	19	19.57894737
		6.2	Sunday	2017/5/7	17	21.88235294	18	20.66666667	19	19.57894737	18	20.66666667	18	20.66666667	20	18.6	23	16.17391304	21	17.71428571	21	17.71428571	21	17.71428571	21	17.71428571	24	15.5	24	15.5	23	16.17391304	25	14.88	25	14.88	22	16.90909091	21	17.71428571	17	21.88235294	18	20.66666667	18	20.66666667	18	20.66666667
		6.2	Saturday	2017/5/13	19	19.57894737	19	19.57894737	19	19.57894737	20	18.6	21	17.71428571	23	16.17391304	23	16.17391304	23	16.17391304	21	17.71428571	22	16.90909091	21	17.71428571	23	16.17391304	23	16.17391304	24	15.5	26	14.30769231	25	14.88	23	16.17391304	20	18.6	19	19.57894737	17	21.88235294	18	20.66666667	17	21.88235294
		6.2	Sunday	2017/5/14	18	20.66666667	18	20.66666667	19	19.57894737	19	19.57894737	20	18.6	21	17.71428571	21	17.71428571	23	16.17391304	19	19.57894737	20	18.6	23	16.17391304	25	14.88	26	14.30769231	23	16.17391304	31	12	26	14.30769231	25	14.88	19	19.57894737	18	20.66666667	19	19.57894737	18	20.66666667	17	21.88235294
		6.2	Saturday	2015/5/20	17	21.88235294	18	20.66666667	21	17.71428571	26	14.30769231	22	16.90909091	24	15.5	27	13.77777778	29	12.82758621	30	12.4	23	16.17391304	24	15.5	27	13.77777778	24	15.5	27	13.77777778	26	14.30769231	28	13.28571429	29	12.82758621	24	15.5	18	20.66666667	19	19.57894737	19	19.57894737	17	21.88235294
		6.2	Sunday	2015/5/21	18	20.66666667	16	23.25	21	17.71428571	22	16.90909091	23	16.17391304	19	19.57894737	24	15.5	26	14.30769231	25	14.88	21	17.71428571	22	16.90909091	25	14.88	24	15.5	34	10.94117647	35	10.62857143	29	12.82758621	33	11.27272727	23	16.17391304	17	21.88235294	24	15.5	20	18.6	15	24.8
		6.2	Saturday	2017/6/3	20	18.6	26	14.31	20	18.6	25	14.88	24	15.5	23	16.17	25	14.88	24	15.5	24	15.5	22	16.91	21	17.71	26	14.31	27	13.78	29	12.83	27	13.78	28	13.29	30	12.4	27	13.78	24	15.5	22	16.91	21	17.71	15	24.8
		6.2	Sunday	2017/6/4	22	16.91	26	14.31	20	18.6	23	16.17	24	15.5	24	15.5	25	14.88	24	15.5	24	15.5	23	16.17	26	14.31	26	14.31	26	14.31	29	12.83	27	13.78	28	13.29	30	12.4	29	12.83	21	17.71	22	16.91	21	17.71	15	24.8
16	Shandong Ophthalmic Hospital to Shandong Water Resources Department	6.3	Saturday	2017/4/10	16	23.625	16	23.625	19	19.89473684	19	19.89473684	23	16.43478261	25	15.12	25	15.12	38	9.947368421	27	14	24	15.75	26	14.53846154	25	15.12	27	14	28	13.5	33	11.45454545	27	14	36	10.5	29	13.03448276	23	16.43478261	18	21	21	18	20	18.9
		6.3	Sunday	2017/4/11	15	25.2	17	22.23529412	18	21	19	19.89473684	21	18	23	16.43478261	23	16.43478261	30	12.6	26	14.53846154	25	15.12	27	14	28	13.5	26	14.53846154	23	16.43478261	22	17.18181818	22	17.18181818	23	16.43478261	23	16.43478261	18	21	18	21	20	18.9	20	18.9
		6.3	Saturday	2017/4/22	16	23.625	20	18.9	21	18	20	18.9	27	14	27	14	28	13.5	31	12.19354839	28	13.5	30	12.6	25	15.12	26	14.53846154	25	15.12	25	15.12	27	14	25	15.12	26	14.53846154	25	15.12	20	18.9	21	18	21	18	21	18
		6.3	Sunday	2017/4/23	16	23.625	17	22.23529412	20	18.9	22	17.18181818	24	15.75	22	17.18181818	24	15.75	29	13.03448276	31	12.19354839	28	13.5	23	16.43478261	26	14.53846154	23	16.43478261	23	16.43478261	19	19.89473684	26	14.53846154	22	17.18181818	22	17.18181818	19	19.89473684	20	18.9	19	19.89473684	19	19.89473684
		6.3	Saturday	2017/5/6	25	15.12	27	14	26	14.53846154	25	15.12	21	18	22	17.18181818	22	17.18181818	22	17.18181818	21	18	22	17.18181818	24	15.75	24	15.75	24	15.75	24	15.75	23	16.43478261	27	14	27	14	25	15.12	23	16.43478261	19	19.89473684	18	21	18	21
		6.3	Sunday	2017/5/7	17	22.23529412	17	22.23529412	17	22.23529412	18	21	20	18.9	24	15.75	21	18	27	14	22	17.18181818	22	17.18181818	20	18.9	24	15.75	23	16.43478261	24	15.75	23	16.43478261	23	16.43478261	24	15.75	21	18	17	22.23529412	18	21	20	18.9	20	18.9
		6.3	Saturday	2017/5/13	16	23.625	18	21	18	21	23	16.43478261	21	18	25	15.12	20	18.9	28	13.5	25	15.12	21	18	24	15.75	25	15.12	23	16.43478261	23	16.43478261	27	14	28	13.5	35	10.8	24	15.75	21	18	22	17.18181818	16	23.625	16	23.625
		6.3	Sunday	2017/5/14	18	21	16	23.625	17	22.23529412	19	19.89473684	20	18.9	20	18.9	21	18	27	14	23	16.43478261	20	18.9	24	15.75	29	13.03448276	23	16.43478261	21	18	21	18	22	17.18181818	22	17.18181818	17	22.23529412	18	21	17	22.23529412	19	19.89473684	18	21
		6.3	Saturday	2015/5/20	15	25.2	16	23.625	19	19.89473684	18	21	24	15.75	22	17.18181818	23	16.43478261	23	16.43478261	23	16.43478261	22	17.18181818	21	18	25	15.12	28	13.5	25	15.12	22	17.18181818	25	15.12	29	13.03448276	24	15.75	21	18	19	19.89473684	18	21	17	22.23529412
		6.3	Sunday	2015/5/21	16	23.625	15	25.2	18	21	16	23.625	22	17.18181818	20	18.9	21	18	22	17.18181818	22	17.18181818	21	18	23	16.43478261	25	15.12	24	15.75	23	16.43478261	23	16.43478261	23	16.43478261	26	14.53846154	18	21	18	21	18	21	17	22.23529412	16	23.625
		6.3	Saturday	2017/5/27	26	14.53846154	29	13.03448276	25	15.12	25	15.12	23	16.43478261	27	14	23	16.43478261	23	16.43478261	25	15.12	23	16.43478261	26	14.53846154	22	17.18181818	25	15.12	30	12.6	27	14	28	13.5	26	14.53846154	25	15.12	19	19.89473684	19	19.89473684	19	19.89473684	18	21
		6.3	Saturday	2017/6/3	17	22.24	17	22.24	16	23.63	18	21	22	17.18	22	17.18	24	15.75	25	15.12	26	14.54	21	18	23	16.43	25	15.12	25	15.12	26	14.54	25	15.12	24	15.75	24	15.75	23	16.43	20	18.9	20	18.9	19	19.89	18	21
		6.3	Sunday	2017/6/4	16	23.63	15	25.2	19	19.89	17	22.24	16	23.63	21	18	22	17.18	23	16.43	24	15.75	21	18	24	15.75	22	17.18	23	16.43	25	15.12	23	16.43	21	18	21	18	18	21	17	22.24	17	22.24	20	18.9	18	21
17	Harmony Mall (Huaiyin Community on Jingshi Road) to Shandong Chest Hospital	8.6	Saturday	2017/4/22	19	27.15789474	24	21.5	25	20.64	26	19.84615385	30	17.2	32	16.125	36	14.33333333	35	14.74285714	35	14.74285714	35	14.74285714	35	14.74285714	43	12	41	12.58536585	34	15.17647059	33	15.63636364	33	15.63636364	35	14.74285714	29	17.79310345	27	19.11111111	23	22.43478261	25	20.64	23	22.43478261
		8.6	Sunday	2017/4/23	21	24.57142857	21	24.57142857	23	22.43478261	25	20.64	27	19.11111111	27	19.11111111	32	16.125	38	13.57894737	39	13.23076923	30	17.2	30	17.2	30	17.2	28	18.42857143	32	16.125	28	18.42857143	29	17.79310345	28	18.42857143	28	18.42857143	23	22.43478261	25	20.64	23	22.43478261	23	22.43478261
		8.6	Saturday	2017/5/6	34	15.17647059	37	13.94594595	38	13.57894737	35	14.74285714	31	16.64516129	30	17.2	29	17.79310345	28	18.42857143	27	19.11111111	28	18.42857143	28	18.42857143	30	17.2	31	16.64516129	31	16.64516129	31	16.64516129	33	15.63636364	29	17.79310345	28	18.42857143	26	19.84615385	23	22.43478261	23	22.43478261	23	22.43478261
		8.6	Sunday	2017/5/7	21	24.57142857	20	25.8	21	24.57142857	22	23.45454545	24	21.5	27	19.11111111	27	19.11111111	28	18.42857143	31	16.64516129	27	19.11111111	27	19.11111111	33	15.63636364	32	16.125	28	18.42857143	27	19.11111111	28	18.42857143	29	17.79310345	23	22.43478261	22	23.45454545	22	23.45454545	25	20.64	24	21.5
		8.6	Saturday	2017/5/13	22	23.45454545	24	21.5	27	19.11111111	25	20.64	27	19.11111111	32	16.125	33	15.63636364	43	12	32	16.125	26	19.84615385	31	16.64516129	30	17.2	37	13.94594595	28	18.42857143	31	16.64516129	30	17.2	29	17.79310345	26	19.84615385	26	19.84615385	22	23.45454545	22	23.45454545	22	23.45454545
		8.6	Sunday	2017/5/14	23	22.43478261	21	24.57142857	21	24.57142857	24	21.5	25	20.64	26	19.84615385	29	17.79310345	29	17.79310345	34	15.17647059	28	18.42857143	29	17.79310345	32	16.125	28	18.42857143	28	18.42857143	24	21.5	25	20.64	25	20.64	22	23.45454545	23	22.43478261	23	22.43478261	25	20.64	24	21.5
		8.6	Saturday	2015/5/20	22	23.45454545	23	22.43478261	26	19.84615385	24	21.5	32	16.125	29	17.79310345	33	15.63636364	34	15.17647059	35	14.74285714	31	16.64516129	29	17.79310345	31	16.64516129	38	13.57894737	35	14.74285714	27	19.11111111	31	16.64516129	35	14.74285714	33	15.63636364	29	17.79310345	25	20.64	22	23.45454545	21	24.57142857
		8.6	Sunday	2015/5/21	22	23.45454545	21	24.57142857	24	21.5	23	22.43478261	26	19.84615385	25	20.64	29	17.79310345	24	21.5	25	20.64	27	19.11111111	26	19.84615385	36	14.33333333	34	15.17647059	28	18.42857143	26	19.84615385	29	17.79310345	31	16.64516129	25	20.64	24	21.5	24	21.5	21	24.57142857	20	25.8
		8.6	Saturday	2017/5/27	28	18.42857143	34	15.17647059	33	15.63636364	33	15.63636364	30	17.2	29	17.79310345	26	19.84615385	30	17.2	27	19.11111111	29	17.79310345	31	16.64516129	30	17.2	27	19.11111111	27	19.11111111	32	16.125	32	16.125	33	15.63636364	32	16.125	26	19.84615385	24	21.5	24	21.5	23	22.43478261
		8.6	Saturday	2017/6/3	21	24.57	24	21.5	23	22.43	23	22.43	26	19.85	30	17.2	30	17.2	32	16.13	31	16.65	26	19.85	27	19.11	29	17.79	30	17.2	32	16.13	31	16.65	30	17.2	27	19.11	28	18.43	21	24.57	23	22.43	22	23.45	23	22.43478261
		8.6	Sunday	2017/6/4	23	22.43	20	25.8	23	22.43	22	23.45	23	22.43	26	19.85	28	18.43	30	17.2	30	17.2	27	19.11	30	17.2	29	17.79	28	18.43	28	18.43	28	18.43	26	19.85	26	19.85	23	22.43	21	24.57	22	23.45	25	20.64	23	22.43478261
18	Yuyuan Community to Shandong Chest Hospital	8.8	Saturday	2017/4/22	26	20.30769231	26	20.30769231	30	17.6	32	16.5	33	16	43	12.27906977	43	12.27906977	37	14.27027027	39	13.53846154	31	17.03225806	33	16	41	12.87804878	39	13.53846154	37	14.27027027	39	13.53846154	39	13.53846154	31	17.03225806	33	16	35	15.08571429	28	18.85714286	31	17.03225806	31	17.03225806
		8.8	Sunday	2017/4/23	28	18.85714286	25	21.12	29	18.20689655	25	21.12	30	17.6	36	14.66666667	36	14.66666667	34	15.52941176	36	14.66666667	29	18.20689655	33	16	36	14.66666667	45	11.73333333	38	13.89473684	38	13.89473684	37	14.27027027	31	17.03225806	31	17.03225806	33	16	30	17.6	30	17.6	30	17.6
		8.8	Saturday	2017/5/6	32	16.5	32	16.5	35	15.08571429	34	15.52941176	36	14.66666667	34	15.52941176	31	17.03225806	35	15.08571429	31	17.03225806	31	17.03225806	32	16.5	31	17.03225806	31	17.03225806	32	16.5	34	15.52941176	35	15.08571429	31	17.03225806	31	17.03225806	30	17.6	27	19.55555556	26	20.30769231	27	19.55555556
		8.8	Sunday	2017/5/7	24	22	25	21.12	27	19.55555556	23	22.95652174	30	17.6	28	18.85714286	31	17.03225806	35	15.08571429	29	18.20689655	29	18.20689655	29	18.20689655	33	16	36	14.66666667	30	17.6	29	18.20689655	36	14.66666667	29	18.20689655	28	18.85714286	24	22	25	21.12	29	18.20689655	29	18.20689655
		8.8	Saturday	2017/5/13	25	21.12	24	22	24	22	27	19.55555556	28	18.85714286	33	16	31	17.03225806	34	15.52941176	30	17.6	30	17.6	33	16	34	15.52941176	31	17.03225806	30	17.6	35	15.08571429	30	17.6	29	18.20689655	27	19.55555556	27	19.55555556	25	21.12	22	24	21	25.14285714
		8.8	Sunday	2017/5/14	25	21.12	24	22	27	19.55555556	27	19.55555556	28	18.85714286	27	19.55555556	31	17.03225806	33	16	27	19.55555556	24	22	33	16	34	15.52941176	39	13.53846154	32	16.5	33	16	33	16	31	17.03225806	26	20.30769231	26	20.30769231	28	18.85714286	27	19.55555556	25	21.12
		8.8	Saturday	2015/5/20	23	22.95652174	19	27.78947368	24	22	24	22	26	20.30769231	31	17.03225806	37	14.27027027	36	14.66666667	35	15.08571429	31	17.03225806	29	18.20689655	31	17.03225806	30	17.6	31	17.03225806	31	17.03225806	29	18.20689655	27	19.55555556	25	21.12	25	21.12	23	22.95652174	22	24	21	25.14285714
		8.8	Sunday	2015/5/21	23	22.95652174	23	22.95652174	24	22	25	21.12	25	21.12	26	20.30769231	30	17.6	26	20.30769231	27	19.55555556	28	18.85714286	28	18.85714286	33	16	33	16	31	17.03225806	32	16.5	29	18.20689655	29	18.20689655	25	21.12	24	22	27	19.55555556	21	25.14285714	22	24
		8.8	Saturday	2017/5/27	33	16	32	16.5	35	15.08571429	31	17.03225806	30	17.6	32	16.5	32	16.5	37	14.27027027	28	18.85714286	33	16	32	16.5	36	14.66666667	36	14.66666667	35	15.08571429	40	13.2	40	13.2	30	17.6	30	17.6	28	18.85714286	30	17.6	29	18.20689655	28	18.85714286
		8.8	Saturday	2017/6/3	24	22	23	22.96	24	22	26	20.31	26	20.31	28	18.86	31	17.03	32	16.5	27	19.56	28	18.86	29	18.21	28	18.86	30	17.6	29	18.21	31	17.03	28	18.86	28	18.86	28	18.86	24	22	22	24	20	26.4	28	18.85714286
		8.8	Sunday	2017/6/4	23	22.96	23	22.96	25	21.12	24	22	26	20.31	29	18.21	27	19.56	30	17.6	27	19.56	26	20.31	29	18.21	29	18.21	32	16.5	30	17.6	31	17.03	29	18.21	28	18.86	25	21.12	26	20.31	28	18.86	26	20.31	28	18.85714286
19	Xiuyuan Community - Bus Stop to Shandong Chest Hospital	11.1	Sunday	2017/4/23	28	23.78571429	30	22.2	33	20.18181818	30	22.2	36	18.5	38	17.52631579	44	15.13636364	41	16.24390244	43	15.48837209	34	19.58823529	36	18.5	44	15.13636364	39	17.07692308	39	17.07692308	38	17.52631579	38	17.52631579	34	19.58823529	34	19.58823529	30	22.2	28	23.78571429	30	22.2	30	22.2
		11.1	Saturday	2017/5/6	46	14.47826087	45	14.8	44	15.13636364	40	16.65	35	19.02857143	33	20.18181818	30	22.2	31	21.48387097	30	22.2	30	22.2	32	20.8125	33	20.18181818	36	18.5	36	18.5	40	16.65	40	16.65	39	17.07692308	39	17.07692308	36	18.5	30	22.2	32	20.8125	31	21.48387097
		11.1	Sunday	2017/5/7	29	22.96551724	31	21.48387097	31	21.48387097	31	21.48387097	34	19.58823529	33	20.18181818	35	19.02857143	36	18.5	34	19.58823529	36	18.5	27	24.66666667	38	17.52631579	36	18.5	36	18.5	35	19.02857143	38	17.52631579	35	19.02857143	33	20.18181818	30	22.2	28	23.78571429	32	20.8125	32	20.8125
		11.1	Saturday	2017/5/13	30	22.2	31	21.48387097	33	20.18181818	34	19.58823529	39	17.07692308	39	17.07692308	39	17.07692308	40	16.65	37	18	36	18.5	40	16.65	39	17.07692308	38	17.52631579	39	17.07692308	40	16.65	40	16.65	36	18.5	36	18.5	33	20.18181818	30	22.2	27	24.66666667	27	24.66666667
		11.1	Sunday	2017/5/14	31	21.48387097	33	20.18181818	31	21.48387097	31	21.48387097	34	19.58823529	37	18	40	16.65	39	17.07692308	37	18	32	20.8125	37	18	41	16.24390244	41	16.24390244	40	16.65	38	17.52631579	36	18.5	35	19.02857143	34	19.58823529	33	20.18181818	29	22.96551724	30	22.2	31	21.48387097
		11.1	Saturday	2015/5/20	30	22.2	31	21.48387097	35	19.02857143	34	19.58823529	38	17.52631579	39	17.07692308	41	16.24390244	40	16.65	41	16.24390244	36	18.5	41	16.24390244	38	17.52631579	35	19.02857143	37	18	39	17.07692308	40	16.65	41	16.24390244	36	18.5	33	20.18181818	28	23.78571429	28	23.78571429	28	23.78571429
		11.1	Sunday	2015/5/21	30	22.2	30	22.2	34	19.58823529	34	19.58823529	32	20.8125	35	19.02857143	38	17.52631579	36	18.5	33	20.18181818	39	17.07692308	35	19.02857143	38	17.52631579	40	16.65	41	16.24390244	42	15.85714286	39	17.07692308	39	17.07692308	33	20.18181818	30	22.2	28	23.78571429	27	24.66666667	27	24.66666667
		11.1	Saturday	2017/5/27	44	15.13636364	44	15.13636364	43	15.48837209	44	15.13636364	38	17.52631579	38	17.52631579	37	18	33	20.18181818	32	20.8125	32	20.8125	35	19.02857143	36	18.5	42	15.85714286	41	16.24390244	42	15.85714286	42	15.85714286	41	16.24390244	38	17.52631579	33	20.18181818	30	22.2	30	22.2	28	23.78571429
		11.1	Saturday	2017/6/3	31	21.48	34	19.59	36	18.5	35	19.03	38	17.53	37	18	40	16.65	39	17.08	38	17.53	36	18.5	38	17.53	37	18	39	17.08	41	16.24	39	17.08	38	17.53	39	17.08	41	16.24	32	20.81	30	22.2	29	22.97	28	23.78571429
		11.1	Sunday	2017/6/4	32	20.81	30	22.2	32	20.81	31	21.48	36	18.5	36	18.5	36	18.5	38	17.53	37	18	33	20.18	39	17.08	38	17.53	39	17.08	42	15.86	42	15.86	39	17.08	36	18.5	33	20.18	29	22.97	28	23.79	30	22.2	28	23.78571429
