# Supplementary material for: Understanding the unbalance of interest in taxi market based on drivers' service profit margins
Source: PLoS One. 2018 Jun 18;13(6):e0198491. doi: 10.1371/journal.pone.0198491 (PMC6005497; doi:10.1371/journal.pone.0198491)
Supplement: S3 File — (CSV) [file pone.0198491.s003.csv]

					Travel time (minute)	Average speed (km/h)	Travel time (minute)	Average speed (km/h)	Travel time (minute)	Average speed (km/h)	Travel time (minute)	Average speed (km/h)	Travel time (minute)	Average speed (km/h)	Travel time (minute)	Average speed (km/h)	Travel time (minute)	Average speed (km/h)	Travel time (minute)	Average speed (km/h)	Travel time (minute)	Average speed (km/h)	Travel time (minute)	Average speed (km/h)	Travel time (minute)	Average speed (km/h)	Travel time (minute)	Average speed (km/h)	Travel time (minute)	Average speed (km/h)	Travel time (minute)	Average speed (km/h)	Travel time (minute)	Average speed (km/h)	Travel time (minute)	Average speed (km/h)	Travel time (minute)	Average speed (km/h)	Travel time (minute)	Average speed (km/h)	Travel time (minute)	Average speed (km/h)	Travel time (minute)	Average speed (km/h)	Travel time (minute)	Average speed (km/h)	Travel time (minute)	Average speed (km/h)
Number	Routes	Mileage	Date		7:00	7:00	7:30	7:30	8:00	8:00	8:30	8:30	9:00	9:00	9:30	9:30	10:00	10:00	11:00	11:00	12:00	12:00	13:00	13:00	14:00	14:00	15:00	15:00	16:00	16:00	16:30	16:30	17:00	17:00	17:30	17:30	18:00	18:00	18:30	18:30	19:00	19:00	20:00	20:00	21:00	21:00	22:00	22:00
1	Spouting Spring Park - East Gate to Shandong News Mansion	1.8	Friday	2017/4/9	6	18	8	13.5	5	21.6	5	21.6	7	15.43	6	18	7	15.43	8	13.5	5	21.6	6	18	6	18	8	13.5	8	13.5	9	12	11	9.82	9	12	11	9.82	10	10.8	10	10.8	6	18	6	18	5	21.6
		1.8	Monday	2017/5/8	5	21.6	8	13.5	8	13.5	6	18	6	18	7	15.43	6	18	6	18	9	12	5	21.6	6	18	8	13.5	8	13.5	10	10.8	10	10.8	8	13.5	8	13.5	8	13.5	13	8.31	6	18	5	21.6	6	18
		1.8	Tuesday	2017/5/9	3	36	6	18	11	9.82	6	18	8	13.5	7	15.43	9	12	7	15.43	8	13.5	5	21.6	8	13.5	8	13.5	10	10.8	7	15.43	8	13.5	7	15.43	9	12	10	10.8	8	13.5	5	21.6	6	18	5	21.6
		1.8	Wednesday	2017/5/10	8	13.5	6	18	8	13.5	7	15.43	5	21.6	6	18	8	13.5	9	12	8	13.5	6	18	9	12	8	13.5	10	10.8	11	9.82	9	12	10	10.8	10	10.8	10	10.8	5	21.6	6	18	6	18	5	21.6
		1.8	Thursday	2017/5/11	5	21.6	6	18	5	21.6	6	18	6	18	9	12	8	13.5	7	15.43	7	15.43	7	15.43	7	15.43	9	12	8	13.5	8	13.5	9	12	8	13.5	10	10.8	10	10.8	9	12	6	18	6	18	5	21.6
		1.8	Friday	2017/5/12	6	18	6	18	10	10.8	6	18	6	18	6	18	8	13.5	9	12	6	18	6	18	9	12	9	12	10	10.8	11	9.82	8	13.5	10	10.8	10	10.8	9	12	10	10.8	5	21.6	6	18	6	18
		1.8	Monday	2017/5/15	6	18	9	12	6	18	4	27	5	21.6	6	18	8	13.5	6	18	6	18	5	21.6	5	21.6	6	18	8	13.5	8	13.5	10	10.8	9	12	10	10.8	9	12	7	15.43	6	18	5	21.6	6	18
		1.8	Tuesday	2017/5/16	6	18	6	18	8	13.5	6	18	5	21.6	5	21.6	7	15.43	7	15.43	6	18	6	18	7	15.43	7	15.43	7	15.43	8	13.5	8	13.5	10	10.8	10	10.8	7	15.43	7	15.43	4	27	5	21.6	5	21.6
		1.8	Wednesday	2017/5/17	6	18	5	21.6	7	15.43	6	18	5	21.6	8	13.5	9	12	8	13.5	9	12	6	18	4	27	8	13.5	9	12	9	12	7	15.43	10	10.8	8	13.5	12	9	9	12	5	21.6	5	21.6	5	21.6
		1.8	Thursday	2017/5/18	6	18	8	13.5	7	15.43	7	15.43	7	15.43	8	13.5	8	13.5	10	10.8	10	10.8	7	15.43	8	13.5	14	7.71	10	10.8	8	13.5	8	13.5	9	12	8	13.5	7	15.43	7	15.43	4	27	6	18	5	21.6
		1.8	Friday	2017/5/19	6	18	6	18	7	15.43	7	15.43	6	18	8	13.5	8	13.5	8	13.5	9	12	6	18	7	15.43	8	13.5	11	9.82	9	12	11	9.82	8	13.5	11	9.82	8	13.5	9	12	7	15.43	6	18	6	18
		1.8	Monday	2017/5/9	7	15.43	6	18	6	18	6	18	6	18	4	27	7	15.43	8	13.5	6	18	7	15.43	9	12	7	15.43	10	10.8	6	18	9	12	11	9.82	7	15.43	6	18	5	21.6	5	21.6	5	21.6	5	21.6
		1.8	Tuesday	2017/5/10	6	18	6	18	6	18	4	27	9	12	8	13.5	1	108	9	12	5	21.6	7	15.43	10	10.8	9	12	10	10.8	6	18	9	12	10	10.8	8	13.5	5	21.6	5	21.6	5	21.6	5	21.6	5	21.6
		1.8	Wednesday	2017/5/11	7	15.43	6	18	8	13.5	6	18	6	18	7	15.43	6	18	8	13.5	9	12	7	15.43	8	13.5	10	10.8	10	10.8	9	12	9	12	10	10.8	12	9	9	12	6	18	6	18	5	21.6	5	21.6
		1.8	Thursday	2017/5/12	5	21.6	7	15.43	8	13.5	7	15.43	6	18	5	21.6	7	15.43	8	13.5	7	15.43	8	13.5	7	15.43	8	13.5	7	15.43	8	13.5	7	15.43	10	10.8	11	9.82	8	13.5	7	15.43	5	21.6	6	18	6	18
		1.8	Friday	2017/5/15	6	18	7	15.43	7	15.43	6	18	6	18	7	15.43	7	15.43	7	15.43	7	15.43	8	13.5	9	12	7	15.43	7	15.43	8	13.5	8	13.5	10	10.8	10	10.8	11	9.82	7	15.43	6	18	7	15.43	7	15.43
		1.8	Monday	2017/5/22	7	15.43	6	18	6	18	6	18	6	18	4	27	7	15.43	8	13.5	6	18	7	15.43	9	12	7	15.43	10	10.8	6	18	9	12	11	9.82	7	15.43	6	18	5	21.6	5	21.6	5	21.6	7	15.43
		1.8	Tuesday	2017/5/23	6	18	6	18	6	18	4	27	9	12	8	13.5	1	108	9	12	5	21.6	7	15.43	10	10.8	9	12	10	10.8	6	18	9	12	10	10.8	8	13.5	5	21.6	5	21.6	5	21.6	5	21.6	7	15.43
		1.8	Wednesday	2017/5/24	7	15.43	6	18	8	13.5	6	18	6	18	7	15.43	6	18	8	13.5	9	12	7	15.43	8	13.5	10	10.8	10	10.8	9	12	9	12	10	10.8	12	9	9	12	6	18	6	18	5	21.6	7	15.43
		1.8	Thursday	2017/5/25	5	21.6	7	15.43	8	13.5	7	15.43	6	18	5	21.6	7	15.43	8	13.5	7	15.43	8	13.5	7	15.43	8	13.5	7	15.43	8	13.5	7	15.43	10	10.8	11	9.82	8	13.5	7	15.43	5	21.6	6	18	7	15.43
		1.8	Friday	2017/5/26	6	18	7	15.43	7	15.43	6	18	6	18	7	15.43	7	15.43	7	15.43	7	15.43	8	13.5	9	12	7	15.43	7	15.43	8	13.5	8	13.5	10	10.8	10	10.8	11	9.82	7	15.43	6	18	7	15.43	7	15.43
		1.8	Wednesday	2017/5/31	7	15.43	9	12	6	18	8	13.5	7	15.43	7	15.43	6	18	7	15.43	9	12	6	18	8	13.5	9	12	10	10.8	9	12	8	13.5	12	9	10	10.8	8	13.5	7	15.43	7	15.43	8	13.5	7	15.43
		1.8	Thursday	2017/6/1	5	21.6	7	15.43	6	18	5	21.6	4	27	7	15.43	8	13.5	6	18	7	15.43	6	18	7	15.43	7	15.43	9	12	9	12	10	10.8	11	9.82	10	10.8	5	21.6	7	15.43	8	13.5	6	18	7	15.43
		1.8	Friday	2017/6/2	7	15.43	6	18	5	21.6	8	13.5	6	18	10	10.8	7	15.43	6	18	8	13.5	8	13.5	8	13.5	8	13.5	8	13.5	9	12	12	9	9	12	10	10.8	10	10.8	6	18	4	27	5	21.6	7	15.43
2	Jinan Station to Stomatological Hospital of Shandong University	2	Monday	2017/5/8	10	12	10	12	12	10	11	10.91	13	9.23	14	8.57	12	10	12	10	11	10.91	10	12	10	12	12	10	11	10.91	11	10.91	10	12	13	9.23	14	8.57	9	13.33	7	17.14	7	17.14	7	17.14	6	20
		2	Tuesday	2017/5/9	10	12	10	12	10	12	12	10	10	12	10	12	13	9.23	13	9.23	12	10	12	10	12	10	12	10	12	10	10	12	10	12	14	8.57	9	13.33	8	15	8	15	7	17.14	7	17.14	6	20
		2	Wednesday	2017/5/10	10	12	11	10.91	12	10	12	10	8	15	7	17.14	15	8	13	9.23	13	9.23	9	13.33	11	10.91	12	10	10	12	10	12	12	10	12	10	9	13.33	8	15	8	15	7	17.14	10	12	9	13.33
		2	Thursday	2017/5/11	9	13.33	10	12	11	10.91	9	13.33	6	20	9	13.33	8	15	7	17.14	8	15	8	15	8	15	9	13.33	11	10.91	9	13.33	12	10	9	13.33	10	12	9	13.33	7	17.14	8	15	7	17.14	6	20
		2	Friday	2017/5/12	8	15	9	13.33	8	15	10	12	7	17.14	9	13.33	8	15	8	15	7	17.14	8	15	9	13.33	7	17.14	10	12	11	10.91	14	8.57	13	9.23	11	10.91	9	13.33	6	20	7	17.14	8	15	7	17.14
		2	Monday	2017/5/15	8	15	8	15	9	13.33	9	13.33	9	13.33	10	12	6	20	7	17.14	7	17.14	7	17.14	8	15	7	17.14	9	13.33	9	13.33	12	10	13	9.23	10	12	8	15	7	17.14	7	17.14	8	15	6	20
		2	Tuesday	2017/5/16	9	13.33	8	15	12	10	8	15	10	12	13	9.23	8	15	12	10	9	13.33	10	12	15	8	18	6.67	14	8.57	14	8.57	15	8	13	9.23	13	9.23	10	12	13	9.23	9	13.33	8	15	6	20
		2	Wednesday	2017/5/17	15	8	11	10.91	8	15	13	9.23	9	13.33	12	10	7	17.14	8	15	9	13.33	11	10.91	9	13.33	11	10.91	10	12	13	9.23	14	8.57	14	8.57	12	10	10	12	7	17.14	12	10	8	15	9	13.33
		2	Thursday	2017/5/18	8	15	7	17.14	10	12	8	15	13	9.23	10	12	8	15	8	15	12	10	13	9.23	10	12	9	13.33	10	12	12	10	12	10	14	8.57	15	8	14	8.57	7	17.14	7	17.14	8	15	6	20
		2	Friday	2017/5/19	10	12	7	17.14	9	13.33	8	15	11	10.91	8	15	10	12	10	12	10	12	10	12	7	17.14	10	12	14	8.57	11	10.91	15	8	14	8.57	14	8.57	11	10.91	9	13.33	12	10	7	17.14	6	20
		2	Monday	2017/5/22	7	17.14	8	15	9	13.33	9	13.33	12	10	9	13.33	13	9.23	11	10.91	10	12	11	10.91	11	10.91	12	10	10	12	10	12	14	8.57	12	10	11	10.91	11	10.91	10	12	12	10	7	17.14	6	20
		2	Tuesday	2017/5/23	9	13.33	10	12	9	13.33	11	10.91	7	17.14	10	12	7	17.14	8	15	7	17.14	11	10.91	12	10	10	12	12	10	12	10	20	6	20	6	21	5.71	11	10.91	7	17.14	8	15	7	17.14	6	20
		2	Wednesday	2017/5/24	7	17.14	8	15	8	15	10	12	10	12	11	10.91	8	15	9	13.33	8	15	10	12	10	12	10	12	10	12	14	8.57	21	5.71	11	10.91	12	10	9	13.33	8	15	7	17.14	7	17.14	6	20
		2	Thursday	2017/5/25	9	13.33	9	13.33	9	13.33	9	13.33	13	9.23	13	9.23	8	15	13	9.23	12	10	12	10	13	9.23	9	13.33	10	12	15	8	14	8.57	17	7.06	22	5.45	11	10.91	9	13.33	12	10	7	17.14	7	17.14
		2	Friday	2017/5/26	8	15	8	15	12	10	13	9.23	8	15	9	13.33	8	15	10	12	9	13.33	9	13.33	9	13.33	9	13.33	15	8	14	8.57	17	7.06	21	5.71	18	6.67	17	7.06	17	7.06	16	7.5	13	9.23	9	13.33
		2	Wednesday	2017/5/31	11	10.91	9	13.33	7	17.14	8	15	9	13.33	8	15	9	13.33	8	15	9	13.33	8	15	7	17.14	9	13.33	10	12	10	12	9	13.33	11	10.91	15	8	8	15	9	13.33	6	20	7	17.14	9	13.33
		2	Thursday	2017/6/1	10	12	8	15	7	17.14	13	9.23	10	12	13	9.23	7	17.14	8	15	8	15	8	15	8	15	9	13.33	10	12	7	17.14	8	15	12	10	14	8.57	9	13.33	9	13.33	7	17.14	7	17.14	9	13.33
		2	Friday	2017/6/2	9	13.33	8	15	7	17.14	9	13.33	9	13.33	10	12	8	15	8	15	8	15	9	13.33	7	17.14	10	12	10	12	7	17.14	7	17.14	8	15	9	13.33	10	12	8	15	6	20	7	17.14	9	13.33
3	Shandong Sports Center to Jinan Cemetery of Revolutionary Martyrs	2.1	Friday	2017/4/9	4	31.5	4	31.5	5	25.2	5	25.2	4	31.5	5	25.2	5	25.2	5	25.2	5	25.2	5	25.2	5	25.2	4	31.5	6	21	6	21	8	15.75	8	15.75	8	15.75	8	15.75	7	18	5	25.2	4	31.5	24	5.25
		2.1	Monday	2017/5/8	5	25.2	5	25.2	5	25.2	4	31.5	4	31.5	5	25.2	5	25.2	4	31.5	5	25.2	4	31.5	4	31.5	4	31.5	13	9.69	6	21	5	25.2	7	18	6	21	5	25.2	5	25.2	4	31.5	4	31.5	30	4.2
		2.1	Tuesday	2017/5/9	5	25.2	5	25.2	5	25.2	5	25.2	4	31.5	4	31.5	4	31.5	5	25.2	5	25.2	5	25.2	4	31.5	5	25.2	6	21	6	21	6	21	6	21	6	21	5	25.2	5	25.2	4	31.5	4	31.5	30	4.2
		2.1	Wednesday	2017/5/10	5	25.2	5	25.2	5	25.2	5	25.2	4	31.5	4	31.5	4	31.5	4	31.5	4	31.5	5	25.2	4	31.5	4	31.5	6	21	6	21	6	21	7	18	7	18	6	21	5	25.2	4	31.5	4	31.5	30	4.2
		2.1	Thursday	2017/5/11	5	25.2	5	25.2	4	31.5	4	31.5	4	31.5	4	31.5	4	31.5	5	25.2	4	31.5	4	31.5	5	25.2	5	25.2	5	25.2	6	21	7	18	6	21	6	21	5	25.2	5	25.2	5	25.2	4	31.5	30	4.2
		2.1	Friday	2017/5/12	5	25.2	5	25.2	5	25.2	4	31.5	4	31.5	5	25.2	5	25.2	5	25.2	5	25.2	5	25.2	4	31.5	6	21	6	21	6	21	7	18	6	21	6	21	6	21	4	31.5	4	31.5	5	25.2	20	6.3
		2.1	Monday	2017/5/15	5	25.2	5	25.2	5	25.2	4	31.5	5	25.2	5	25.2	5	25.2	5	25.2	5	25.2	4	31.5	4	31.5	4	31.5	4	31.5	6	21	6	21	6	21	6	21	6	21	4	31.5	5	25.2	4	31.5	24	5.25
		2.1	Tuesday	2017/5/16	5	25.2	5	25.2	6	21	4	31.5	4	31.5	5	25.2	5	25.2	5	25.2	5	25.2	4	31.5	4	31.5	4	31.5	6	21	6	21	7	18	6	21	6	21	6	21	4	31.5	4	31.5	4	31.5	30	4.2
		2.1	Wednesday	2017/5/17	5	25.2	5	25.2	4	31.5	4	31.5	4	31.5	5	25.2	5	25.2	5	25.2	5	25.2	4	31.5	4	31.5	6	21	6	21	6	21	6	21	6	21	6	21	6	21	6	21	4	31.5	4	31.5	30	4.2
		2.1	Thursday	2017/5/18	5	25.2	5	25.2	5	25.2	5	25.2	5	25.2	4	31.5	5	25.2	5	25.2	5	25.2	4	31.5	4	31.5	5	25.2	6	21	6	21	6	21	6	21	7	18	6	21	5	25.2	4	31.5	5	25.2	24	5.25
		2.1	Friday	2017/5/19	5	25.2	4	31.5	5	25.2	4	31.5	4	31.5	4	31.5	5	25.2	5	25.2	5	25.2	4	31.5	4	31.5	4	31.5	5	25.2	6	21	6	21	6	21	7	18	6	21	5	25.2	4	31.5	4	31.5	30	4.2
		2.1	Monday	2017/5/22	5	25.2	5	25.2	5	25.2	5	25.2	5	25.2	5	25.2	5	25.2	5	25.2	5	25.2	4	31.5	4	31.5	5	25.2	6	21	7	18	6	21	6	21	5	25.2	4	31.5	4	31.5	4	31.5	4	31.5	4	31.5
		2.1	Tuesday	2017/5/23	5	25.2	5	25.2	5	25.2	4	31.5	4	31.5	5	25.2	5	25.2	5	25.2	5	25.2	4	31.5	6	21	6	21	6	21	6	21	6	21	6	21	6	21	4	31.5	4	31.5	4	31.5	4	31.5	4	31.5
		2.1	Wednesday	2017/5/24	5	25.2	5	25.2	5	25.2	5	25.2	4	31.5	4	31.5	4	31.5	5	25.2	5	25.2	4	31.5	4	31.5	4	31.5	6	21	6	21	6	21	6	21	7	18	6	21	5	25.2	4	31.5	4	31.5	4	31.5
		2.1	Thursday	2017/5/25	5	25.2	5	25.2	5	25.2	5	25.2	4	31.5	4	31.5	5	25.2	5	25.2	5	25.2	4	31.5	4	31.5	4	31.5	6	21	6	21	6	21	6	21	6	21	6	21	4	31.5	5	25.2	4	31.5	4	31.5
		2.1	Friday	2017/5/26	5	25.2	4	31.5	5	25.2	5	25.2	5	25.2	4	31.5	5	25.2	5	25.2	5	25.2	4	31.5	4	31.5	4	31.5	6	21	6	21	6	21	6	21	7	18	6	21	4	31.5	4	31.5	4	31.5	4	31.5
		2.1	Wednesday	2017/5/31	4	31.5	5	25.2	5	25.2	5	25.2	5	25.2	5	25.2	4	31.5	4	31.5	4	31.5	4	31.5	5	25.2	5	25.2	5	25.2	6	21	5	25.2	6	21	6	21	6	21	5	25.2	5	25.2	4	31.5	4	31.5
		2.1	Thursday	2017/6/1	6	21	5	25.2	5	25.2	4	31.5	5	25.2	5	25.2	4	31.5	4	31.5	5	25.2	5	25.2	4	31.5	4	31.5	5	25.2	5	25.2	7	18	6	21	9	14	4	31.5	4	31.5	4	31.5	4	31.5	4	31.5
		2.1	Friday	2017/6/2	5	25.2	5	25.2	5	25.2	4	31.5	4	31.5	5	25.2	4	31.5	5	25.2	5	25.2	4	31.5	5	25.2	5	25.2	6	21	6	21	6	21	6	21	9	14	4	31.5	4	31.5	5	25.2	3	42	4	31.5
4	Spouting Spring Park - East Gate to Jinan Xuefu Hotel	2.2	Monday	2017/5/8	10	13.2	10	13.2	16	8.25	15	8.8	15	8.8	14	9.43	10	13.2	9	14.67	7	18.86	7	18.86	8	16.5	8	16.5	9	14.67	8	16.5	8	16.5	11	12	10	13.2	9	14.67	9	14.67	7	18.86	6	22	6	22
		2.2	Tuesday	2017/5/9	8	16.5	11	12	9	14.67	10	13.2	16	8.25	15	8.8	16	8.25	17	7.76	10	13.2	10	13.2	9	14.67	10	13.2	11	12	12	11	10	13.2	10	13.2	12	11	8	16.5	9	14.67	6	22	6	22	6	22
		2.2	Wednesday	2017/5/10	11	12	11	12	10	13.2	10	13.2	10	13.2	11	12	10	13.2	11	12	11	12	10	13.2	11	12	11	12	10	13.2	11	12	12	11	11	12	10	13.2	9	14.67	10	13.2	6	22	10	13.2	8	16.5
		2.2	Thursday	2017/5/11	8	16.5	8	16.5	8	16.5	9	14.67	10	13.2	10	13.2	9	14.67	8	16.5	7	18.86	7	18.86	7	18.86	10	13.2	7	18.86	8	16.5	10	13.2	13	10.15	10	13.2	8	16.5	6	22	6	22	7	18.86	6	22
		2.2	Friday	2017/5/12	8	16.5	7	18.86	7	18.86	8	16.5	12	11	8	16.5	8	16.5	8	16.5	9	14.67	7	18.86	7	18.86	7	18.86	8	16.5	8	16.5	10	13.2	11	12	10	13.2	9	14.67	13	10.15	6	22	6	22	6	22
		2.2	Monday	2017/5/15	7	18.86	7	18.86	8	16.5	9	14.67	10	13.2	16	8.25	13	10.15	17	7.76	8	16.5	7	18.86	8	16.5	8	16.5	8	16.5	7	18.86	8	16.5	11	12	8	16.5	7	18.86	6	22	6	22	7	18.86	6	22
		2.2	Tuesday	2017/5/16	8	16.5	7	18.86	9	14.67	12	11	21	6.29	16	8.25	8	16.5	18	7.33	7	18.86	7	18.86	9	14.67	9	14.67	10	13.2	10	13.2	9	14.67	11	12	9	14.67	7	18.86	6	22	6	22	7	18.86	5	26.4
		2.2	Wednesday	2017/5/17	7	18.86	7	18.86	8	16.5	10	13.2	8	16.5	10	13.2	9	14.67	8	16.5	7	18.86	7	18.86	6	22	7	18.86	8	16.5	8	16.5	10	13.2	10	13.2	9	14.67	7	18.86	7	18.86	6	22	7	18.86	8	16.5
		2.2	Thursday	2017/5/18	7	18.86	8	16.5	8	16.5	8	16.5	12	11	12	11	9	14.67	8	16.5	7	18.86	7	18.86	8	16.5	10	13.2	8	16.5	7	18.86	10	13.2	11	12	11	12	7	18.86	7	18.86	7	18.86	6	22	5	26.4
		2.2	Friday	2017/5/19	7	18.86	8	16.5	9	14.67	8	16.5	9	14.67	21	6.29	10	13.2	8	16.5	7	18.86	6	22	7	18.86	7	18.86	7	18.86	8	16.5	17	7.76	14	9.43	22	6	8	16.5	6	22	6	22	6	22	5	26.4
		2.2	Monday	2017/5/22	5	26.4	8	16.5	9	14.67	12	11	10	13.2	9	14.67	14	9.43	7	18.86	8	16.5	7	18.86	8	16.5	8	16.5	7	18.86	7	18.86	10	13.2	14	9.43	14	9.43	7	18.86	6	22	6	22	7	18.86	6	22
		2.2	Tuesday	2017/5/23	8	16.5	12	11	9	14.67	15	8.8	15	8.8	16	8.25	12	11	15	8.8	7	18.86	7	18.86	10	13.2	10	13.2	9	14.67	10	13.2	9	14.67	11	12	10	13.2	7	18.86	7	18.86	7	18.86	6	22	5	26.4
		2.2	Wednesday	2017/5/24	7	18.86	8	16.5	9	14.67	8	16.5	9	14.67	9	14.67	10	13.2	8	16.5	8	16.5	7	18.86	8	16.5	9	14.67	8	16.5	8	16.5	9	14.67	13	10.15	15	8.8	8	16.5	6	22	6	22	7	18.86	6	22
		2.2	Thursday	2017/5/25	8	16.5	8	16.5	8	16.5	8	16.5	9	14.67	9	14.67	9	14.67	13	10.15	7	18.86	6	22	8	16.5	8	16.5	8	16.5	8	16.5	10	13.2	13	10.15	9	14.67	8	16.5	6	22	7	18.86	7	18.86	5	26.4
		2.2	Friday	2017/5/26	7	18.86	8	16.5	8	16.5	9	14.67	8	16.5	9	14.67	9	14.67	8	16.5	7	18.86	7	18.86	7	18.86	7	18.86	7	18.86	11	12	9	14.67	10	13.2	10	13.2	7	18.86	7	18.86	6	22	6	22	6	22
		2.2	Wednesday	2017/5/31	10	13.2	10	13.2	10	13.2	10	13.2	10	13.2	9	14.67	10	13.2	11	12	11	12	9	14.67	8	16.5	9	14.67	7	18.86	8	16.5	10	13.2	12	11	14	9.43	9	14.67	9	14.67	8	16.5	8	16.5	6	22
		2.2	Thursday	2017/6/1	10	13.2	13	10.15	13	10.15	11	12	12	11	10	13.2	11	12	11	12	9	14.67	8	16.5	9	14.67	8	16.5	7	18.86	9	14.67	9	14.67	11	12	11	12	10	13.2	11	12	7	18.86	8	16.5	6	22
		2.2	Friday	2017/6/2	10	13.2	9	14.67	8	16.5	9	14.67	7	18.86	9	14.67	11	12	9	14.67	10	13.2	8	16.5	9	14.67	8	16.5	8	16.5	8	16.5	9	14.67	9	14.67	11	12	9	14.67	9	14.67	9	14.67	8	16.5	6	22
5	Spouting Spring Park - East Gate to Shandong Sports Center	2.7	Monday	2017/4/5	8	20.25	8	20.25	15	10.8	11	14.73	8	20.25	8	20.25	8	20.25	8	20.25	9	18	8	20.25	10	16.2	10	16.2	11	14.73	14	11.57	12	13.5	14	11.57	13	12.46	8	20.25	8	20.25	7	23.14	9	18	8	20.25
		2.7	Tuesday	2017/4/6	7	23.14	8	20.25	8	20.25	10	16.2	9	18	9	18	10	16.2	13	12.46	9	18	8	20.25	9	18	9	18	10	16.2	10	16.2	10	16.2	13	12.46	13	12.46	14	11.57	9	18	8	20.25	8	20.25	8	20.25
		2.7	Wednesday	2017/4/7	9	18	9	18	9	18	9	18	9	18	9	18	9	18	8	20.25	8	20.25	7	23.14	7	23.14	9	18	10	16.2	11	14.73	9	18	14	11.57	15	10.8	11	14.73	7	23.14	7	23.14	7	23.14	7	23.14
		2.7	Thursday	2017/4/8	7	23.14	7	23.14	10	16.2	9	18	9	18	8	20.25	9	18	9	18	9	18	8	20.25	9	18	9	18	11	14.73	10	16.2	11	14.73	11	14.73	13	12.46	11	14.73	8	20.25	7	23.14	7	23.14	7	23.14
		2.7	Friday	2017/4/9	8	20.25	9	18	11	14.73	9	18	9	18	9	18	9	18	10	16.2	10	16.2	8	20.25	9	18	10	16.2	12	13.5	11	14.73	11	14.73	13	12.46	13	12.46	15	10.8	10	16.2	7	23.14	7	23.14	7	23.14
		2.7	Monday	2017/5/8	8	20.25	9	18	9	18	11	14.73	7	23.14	7	23.14	8	20.25	8	20.25	9	18	7	23.14	8	20.25	8	20.25	10	16.2	18	9	10	16.2	10	16.2	15	10.8	16	10.13	13	12.46	7	23.14	6	27	6	27
		2.7	Tuesday	2017/5/9	8	20.25	8	20.25	8	20.25	8	20.25	7	23.14	8	20.25	8	20.25	8	20.25	7	23.14	8	20.25	9	18	9	18	10	16.2	9	18	10	16.2	11	14.73	11	14.73	14	11.57	8	20.25	8	20.25	8	20.25	7	23.14
		2.7	Wednesday	2017/5/10	9	18	9	18	8	20.25	9	18	10	16.2	8	20.25	9	18	8	20.25	8	20.25	8	20.25	9	18	7	23.14	10	16.2	10	16.2	10	16.2	10	16.2	11	14.73	11	14.73	7	23.14	7	23.14	8	20.25	7	23.14
		2.7	Thursday	2017/5/11	8	20.25	8	20.25	8	20.25	9	18	9	18	8	20.25	9	18	7	23.14	8	20.25	7	23.14	7	23.14	9	18	12	13.5	8	20.25	10	16.2	10	16.2	10	16.2	10	16.2	10	16.2	7	23.14	8	20.25	7	23.14
		2.7	Friday	2017/5/12	8	20.25	8	20.25	8	20.25	7	23.14	8	20.25	9	18	9	18	8	20.25	7	23.14	7	23.14	8	20.25	8	20.25	8	20.25	11	14.73	12	13.5	11	14.73	12	13.5	11	14.73	9	18	8	20.25	9	18	8	20.25
		2.7	Monday	2017/5/15	9	18	8	20.25	9	18	8	20.25	8	20.25	7	23.14	7	23.14	9	18	7	23.14	8	20.25	8	20.25	8	20.25	9	18	8	20.25	9	18	11	14.73	11	14.73	11	14.73	8	20.25	8	20.25	6	27	6	27
		2.7	Tuesday	2017/5/16	9	18	8	20.25	8	20.25	9	18	8	20.25	8	20.25	9	18	8	20.25	8	20.25	8	20.25	8	20.25	9	18	7	23.14	8	20.25	9	18	9	18	13	12.46	10	16.2	9	18	7	23.14	8	20.25	8	20.25
		2.7	Wednesday	2017/5/17	8	20.25	8	20.25	8	20.25	9	18	9	18	8	20.25	8	20.25	9	18	8	20.25	9	18	8	20.25	8	20.25	10	16.2	9	18	10	16.2	12	13.5	10	16.2	10	16.2	13	12.46	7	23.14	7	23.14	7	23.14
		2.7	Thursday	2017/5/18	8	20.25	9	18	9	18	11	14.73	8	20.25	8	20.25	8	20.25	8	20.25	7	23.14	7	23.14	8	20.25	8	20.25	10	16.2	10	16.2	9	18	11	14.73	12	13.5	11	14.73	7	23.14	8	20.25	8	20.25	8	20.25
		2.7	Friday	2017/5/19	8	20.25	9	18	8	20.25	9	18	9	18	8	20.25	9	18	8	20.25	8	20.25	7	23.14	9	18	11	14.73	9	18	9	18	12	13.5	14	11.57	12	13.5	13	12.46	7	23.14	7	23.14	7	23.14	7	23.14
		2.7	Monday	2017/5/22	9	18	9	18	13	12.46	8	20.25	8	20.25	8	20.25	8	20.25	8	20.25	7	23.14	8	20.25	8	20.25	9	18	10	16.2	10	16.2	10	16.2	10	16.2	7	23.14	7	23.14	6	27	6	27	6	27	6	27
		2.7	Tuesday	2017/5/23	8	20.25	8	20.25	9	18	8	20.25	8	20.25	9	18	8	20.25	7	23.14	8	20.25	7	23.14	9	18	8	20.25	9	18	9	18	11	14.73	10	16.2	11	14.73	7	23.14	7	23.14	6	27	8	20.25	6	27
		2.7	Wednesday	2017/5/24	9	18	8	20.25	8	20.25	9	18	8	20.25	7	23.14	8	20.25	8	20.25	8	20.25	8	20.25	9	18	9	18	9	18	10	16.2	10	16.2	11	14.73	12	13.5	9	18	7	23.14	7	23.14	8	20.25	7	23.14
		2.7	Thursday	2017/5/25	8	20.25	10	16.2	10	16.2	9	18	7	23.14	7	23.14	11	14.73	8	20.25	8	20.25	7	23.14	8	20.25	9	18	9	18	12	13.5	9	18	13	12.46	10	16.2	13	12.46	8	20.25	6	27	8	20.25	7	23.14
		2.7	Friday	2017/5/26	8	20.25	8	20.25	8	20.25	9	18	8	20.25	8	20.25	7	23.14	8	20.25	7	23.14	9	18	9	18	9	18	9	18	11	14.73	11	14.73	12	13.5	13	12.46	13	12.46	7	23.14	7	23.14	5	32.4	7	23.14
		2.7	Wednesday	2017/5/31	9	18	8	20.25	9	18	9	18	8	20.25	8	20.25	8	20.25	8	20.25	8	20.25	8	20.25	8	20.25	9	18	9	18	9	18	8	20.25	13	12.46	15	10.8	9	18	8	20.25	9	18	9	18	7	23.14
		2.7	Thursday	2017/6/1	8	20.25	8	20.25	8	20.25	7	23.14	8	20.25	8	20.25	8	20.25	7	23.14	9	18	8	20.25	7	23.14	7	23.14	8	20.25	9	18	9	18	12	13.5	12	13.5	11	14.73	7	23.14	8	20.25	10	16.2	7	23.14
		2.7	Friday	2017/6/2	8	20.25	8	20.25	11	14.73	7	23.14	8	20.25	8	20.25	8	20.25	10	16.2	8	20.25	7	23.14	7	23.14	8	20.25	8	20.25	10	16.2	12	13.5	17	9.53	13	12.46	10	16.2	7	23.14	7	23.14	7	23.14	7	23.14
6	Xiuyuan Community to Harmony Mall	2.8	Friday	2017/4/9	14	12	16	10.5	11	15.27	14	12	15	11.2	17	9.88	16	10.5	10	16.8	10	16.8	11	15.27	11	15.27	12	14	10	16.8	10	16.8	12	14	11	15.27	12	14	10	16.8	11	15.27	11	15.27	10	16.8	10	16.8
		2.8	Monday	2017/5/8	18	9.33	20	8.4	19	8.84	19	8.84	16	10.5	15	11.2	15	11.2	14	12	14	12	12	14	16	10.5	15	11.2	13	12.92	15	11.2	18	9.33	17	9.88	15	11.2	17	9.88	16	10.5	7	24	12	14	11	15.27
		2.8	Tuesday	2017/5/9	19	8.84	20	8.4	22	7.64	17	9.88	17	9.88	16	10.5	15	11.2	13	12.92	13	12.92	16	10.5	15	11.2	16	10.5	14	12	13	12.92	17	9.88	18	9.33	19	8.84	16	10.5	16	10.5	13	12.92	17	9.88	15	11.2
		2.8	Wednesday	2017/5/10	20	8.4	21	8	20	8.4	18	9.33	17	9.88	16	10.5	16	10.5	15	11.2	13	12.92	14	12	14	12	14	12	16	10.5	15	11.2	17	9.88	17	9.88	16	10.5	16	10.5	14	12	13	12.92	15	11.2	15	11.2
		2.8	Thursday	2017/5/11	19	8.84	28	6	22	7.64	18	9.33	15	11.2	14	12	15	11.2	15	11.2	14	12	15	11.2	14	12	14	12	14	12	13	12.92	17	9.88	17	9.88	17	9.88	15	11.2	15	11.2	14	12	16	10.5	15	11.2
		2.8	Friday	2017/5/12	17	9.88	22	7.64	20	8.4	19	8.84	21	8	15	11.2	15	11.2	16	10.5	14	12	15	11.2	15	11.2	16	10.5	16	10.5	16	10.5	20	8.4	17	9.88	24	7	16	10.5	14	12	13	12.92	15	11.2	15	11.2
		2.8	Monday	2017/5/15	21	8	21	8	23	7.3	20	8.4	15	11.2	14	12	13	12.92	15	11.2	13	12.92	13	12.92	15	11.2	15	11.2	15	11.2	14	12	16	10.5	15	11.2	17	9.88	17	9.88	12	14	14	12	14	12	14	12
		2.8	Tuesday	2017/5/16	17	9.88	19	8.84	19	8.84	18	9.33	14	12	14	12	14	12	14	12	13	12.92	15	11.2	15	11.2	14	12	16	10.5	14	12	16	10.5	17	9.88	22	7.64	15	11.2	14	12	13	12.92	14	12	14	12
		2.8	Wednesday	2017/5/17	15	11.2	21	8	21	8	20	8.4	18	9.33	15	11.2	14	12	14	12	14	12	14	12	14	12	16	10.5	16	10.5	15	11.2	16	10.5	18	9.33	16	10.5	15	11.2	16	10.5	13	12.92	14	12	14	12
		2.8	Thursday	2017/5/18	17	9.88	22	7.64	21	8	18	9.33	19	8.84	16	10.5	14	12	14	12	15	11.2	13	12.92	15	11.2	14	12	14	12	13	12.92	13	12.92	19	8.84	14	12	13	12.92	15	11.2	15	11.2	15	11.2	14	12
		2.8	Friday	2017/5/19	18	9.33	18	9.33	19	8.84	16	10.5	18	9.33	16	10.5	15	11.2	15	11.2	13	12.92	15	11.2	14	12	18	9.33	15	11.2	15	11.2	16	10.5	17	9.88	14	12	14	12	15	11.2	13	12.92	15	11.2	15	11.2
		2.8	Monday	2017/5/22	18	9.33	21	8	18	9.33	18	9.33	15	11.2	14	12	15	11.2	18	9.33	14	12	15	11.2	13	12.92	14	12	16	10.5	17	9.88	17	9.88	17	9.88	18	9.33	14	12	12	14	13	12.92	12	14	13	12.92
		2.8	Tuesday	2017/5/23	17	9.88	18	9.33	19	8.84	18	9.33	15	11.2	14	12	14	12	13	12.92	13	12.92	14	12	14	12	16	10.5	15	11.2	16	10.5	17	9.88	18	9.33	15	11.2	16	10.5	14	12	12	14	12	14	12	14
		2.8	Wednesday	2017/5/24	20	8.4	18	9.33	19	8.84	18	9.33	18	9.33	15	11.2	18	9.33	15	11.2	14	12	16	10.5	15	11.2	15	11.2	15	11.2	16	10.5	16	10.5	20	8.4	14	12	16	10.5	13	12.92	15	11.2	12	14	13	12.92
		2.8	Thursday	2017/5/25	20	8.4	19	8.84	20	8.4	17	9.88	15	11.2	16	10.5	15	11.2	15	11.2	13	12.92	15	11.2	15	11.2	15	11.2	15	11.2	16	10.5	18	9.33	16	10.5	16	10.5	15	11.2	17	9.88	12	14	12	14	13	12.92
		2.8	Friday	2017/5/26	18	9.33	18	9.33	19	8.84	17	9.88	16	10.5	17	9.88	16	10.5	14	12	14	12	17	9.88	17	9.88	15	11.2	16	10.5	16	10.5	20	8.4	21	8	17	9.88	16	10.5	17	9.88	16	10.5	12	14	12	14
		2.8	Wednesday	2017/5/31	14	12	11	15.27	20	8.4	19	8.84	15	11.2	16	10.5	16	10.5	14	12	14	12	14	12	15	11.2	15	11.2	16	10.5	16	10.5	16	10.5	25	6.72	18	9.33	16	10.5	13	12.92	13	12.92	16	10.5	12	14
		2.8	Thursday	2017/6/1	18	9.33	19	8.84	19	8.84	19	8.84	17	9.88	15	11.2	15	11.2	15	11.2	15	11.2	16	10.5	14	12	15	11.2	15	11.2	14	12	18	9.33	15	11.2	19	8.84	15	11.2	18	9.33	15	11.2	15	11.2	12	14
		2.8	Friday	2017/6/2	21	8	18	9.33	18	9.33	17	9.88	19	8.84	15	11.2	17	9.88	19	8.84	15	11.2	14	12	15	11.2	15	11.2	14	12	17	9.88	20	8.4	18	9.33	16	10.5	15	11.2	14	12	13	12.92	15	11.2	12	14
7	Shandong Sports Center to Jinan University - East Campus	3.6	Friday	2017/4/9	12	18	15	14.4	14	15.43	15	14.4	16	13.5	15	14.4	15	14.4	16	13.5	14	15.43	11	19.64	13	16.62	15	14.4	14	15.43	15	14.4	20	10.8	20	10.8	21	10.29	21	10.29	17	12.71	10	21.6	9	24	8	27
		3.6	Monday	2017/5/8	19	11.37	13	16.62	13	16.62	12	18	11	19.64	9	24	14	15.43	15	14.4	10	21.6	8	27	9	24	12	18	9	24	9	24	14	15.43	16	13.5	23	9.39	20	10.8	16	13.5	14	15.43	8	27	8	27
		3.6	Tuesday	2017/5/9	9	24	12	18	12	18	12	18	11	19.64	12	18	11	19.64	10	21.6	10	21.6	9	24	10	21.6	10	21.6	10	21.6	9	24	12	18	14	15.43	13	16.62	15	14.4	9	24	6	36	8	27	8	27
		3.6	Wednesday	2017/5/10	9	24	16	13.5	15	14.4	12	18	11	19.64	14	15.43	12	18	10	21.6	12	18	9	24	9	24	9	24	9	24	9	24	12	18	14	15.43	16	13.5	13	16.62	9	24	7	30.86	8	27	8	27
		3.6	Thursday	2017/5/11	10	21.6	10	21.6	15	14.4	16	13.5	12	18	9	24	12	18	12	18	9	24	10	21.6	10	21.6	10	21.6	10	21.6	13	16.62	11	19.64	16	13.5	15	14.4	14	15.43	10	21.6	7	30.86	8	27	8	27
		3.6	Friday	2017/5/12	12	18	11	19.64	10	21.6	10	21.6	10	21.6	12	18	12	18	12	18	8	27	8	27	10	21.6	13	16.62	12	18	10	21.6	13	16.62	17	12.71	18	12	16	13.5	9	24	7	30.86	8	27	8	27
		3.6	Monday	2017/5/15	15	14.4	16	13.5	14	15.43	13	16.62	9	24	11	19.64	11	19.64	13	16.62	8	27	9	24	9	24	10	21.6	10	21.6	10	21.6	10	21.6	12	18	13	16.62	12	18	12	18	9	24	6	36	6	36
		3.6	Tuesday	2017/5/16	12	18	12	18	13	16.62	10	21.6	12	18	11	19.64	10	21.6	9	24	8	27	9	24	9	24	12	18	10	21.6	9	24	13	16.62	13	16.62	13	16.62	13	16.62	7	30.86	7	30.86	8	27	8	27
		3.6	Wednesday	2017/5/17	9	24	12	18	13	16.62	13	16.62	12	18	13	16.62	12	18	9	24	9	24	9	24	9	24	12	18	9	24	9	24	12	18	13	16.62	12	18	12	18	13	16.62	6	36	8	27	8	27
		3.6	Thursday	2017/5/18	15	14.4	15	14.4	15	14.4	11	19.64	10	21.6	9	24	12	18	9	24	10	21.6	9	24	9	24	12	18	11	19.64	12	18	13	16.62	19	11.37	15	14.4	15	14.4	8	27	7	30.86	8	27	8	27
		3.6	Friday	2017/5/19	10	21.6	15	14.4	13	16.62	9	24	12	18	13	16.62	13	16.62	14	15.43	10	21.6	10	21.6	10	21.6	12	18	12	18	11	19.64	15	14.4	16	13.5	15	14.4	12	18	8	27	8	27	8	27	8	27
		3.6	Monday	2017/5/22	12	18	13	16.62	16	13.5	12	18	12	18	14	15.43	14	15.43	15	14.4	8	27	10	21.6	9	24	13	16.62	8	27	11	19.64	18	12	16	13.5	6	36	8	27	7	30.86	7	30.86	6	36	6	36
		3.6	Tuesday	2017/5/23	16	13.5	12	18	10	21.6	11	19.64	11	19.64	9	24	10	21.6	8	27	8	27	10	21.6	9	24	13	16.62	9	24	11	19.64	16	13.5	14	15.43	10	21.6	8	27	8	27	7	30.86	7	30.86	7	30.86
		3.6	Wednesday	2017/5/24	15	14.4	16	13.5	15	14.4	10	21.6	11	19.64	14	15.43	12	18	13	16.62	12	18	9	24	15	14.4	12	18	9	24	9	24	11	19.64	15	14.4	12	18	12	18	8	27	7	30.86	7	30.86	7	30.86
		3.6	Thursday	2017/5/25	15	14.4	15	14.4	18	12	11	19.64	11	19.64	12	18	12	18	13	16.62	8	27	9	24	12	18	12	18	9	24	10	21.6	12	18	17	12.71	13	16.62	10	21.6	9	24	7	30.86	7	30.86	7	30.86
		3.6	Friday	2017/5/26	10	21.6	15	14.4	12	18	10	21.6	9	24	12	18	8	27	12	18	10	21.6	9	24	9	24	12	18	12	18	9	24	14	15.43	13	16.62	14	15.43	14	15.43	8	27	8	27	7	30.86	7	30.86
		3.6	Wednesday	2017/5/31	18	12	17	12.71	19	11.37	20	10.8	14	15.43	15	14.4	12	18	9	24	8	27	8	27	9	24	10	21.6	9	24	12	18	12	18	17	12.71	15	14.4	12	18	9	24	12	18	9	24	7	30.86
		3.6	Thursday	2017/6/1	10	21.6	12	18	10	21.6	10	21.6	9	24	9	24	14	15.43	9	24	8	27	8	27	11	19.64	10	21.6	10	21.6	9	24	13	16.62	17	12.71	12	18	8	27	8	27	8	27	8	27	7	30.86
		3.6	Friday	2017/6/2	10	21.6	10	21.6	10	21.6	11	19.64	10	21.6	8	27	12	18	9	24	9	24	9	24	10	21.6	13	16.62	9	24	12	18	16	13.5	15	14.4	15	14.4	10	21.6	7	30.86	7	30.86	7	30.86	7	30.86
8	Black Tiger Spring to Jinan University - East Campus	4.3	Monday	2017/4/5	12	21.5	13	19.85	14	18.43	13	19.85	13	19.85	13	19.85	14	18.43	17	15.18	12	21.5	14	18.43	14	18.43	14	18.43	13	19.85	15	17.2	15	17.2	24	10.75	23	11.22	19	13.58	16	16.13	14	18.43	16	16.13	16	16.13
		4.3	Tuesday	2017/4/6	12	21.5	13	19.85	15	17.2	14	18.43	13	19.85	13	19.85	12	21.5	13	19.85	13	19.85	12	21.5	13	19.85	15	17.2	14	18.43	16	16.13	16	16.13	23	11.22	18	14.33	17	15.18	18	14.33	13	19.85	16	16.13	15	17.2
		4.3	Wednesday	2017/4/7	14	18.43	14	18.43	13	19.85	13	19.85	12	21.5	13	19.85	13	19.85	13	19.85	12	21.5	12	21.5	13	19.85	14	18.43	14	18.43	14	18.43	14	18.43	25	10.32	25	10.32	18	14.33	18	14.33	15	17.2	16	16.13	16	16.13
		4.3	Thursday	2017/4/8	13	19.85	13	19.85	15	17.2	14	18.43	19	13.58	15	17.2	11	23.45	11	23.45	15	17.2	14	18.43	13	19.85	13	19.85	13	19.85	16	16.13	16	16.13	20	12.9	23	11.22	22	11.73	15	17.2	13	19.85	13	19.85	13	19.85
		4.3	Friday	2017/4/9	12	21.5	12	21.5	14	18.43	17	15.18	16	16.13	17	15.18	5	51.6	15	17.2	13	19.85	13	19.85	14	18.43	13	19.85	17	15.18	17	15.18	17	15.18	23	11.22	23	11.22	21	12.29	16	16.13	14	18.43	14	18.43	14	18.43
		4.3	Monday	2017/5/8	13	19.85	12	21.5	17	15.18	14	18.43	12	21.5	13	19.85	11	23.45	13	19.85	14	18.43	13	19.85	12	21.5	13	19.85	13	19.85	15	17.2	22	11.73	22	11.73	23	11.22	18	14.33	15	17.2	13	19.85	11	23.45	10	25.8
		4.3	Tuesday	2017/5/9	12	21.5	13	19.85	16	16.13	13	19.85	13	19.85	13	19.85	12	21.5	11	23.45	12	21.5	12	21.5	12	21.5	13	19.85	13	19.85	16	16.13	19	13.58	21	12.29	21	12.29	19	13.58	12	21.5	12	21.5	11	23.45	11	23.45
		4.3	Wednesday	2017/5/10	13	19.85	13	19.85	14	18.43	15	17.2	13	19.85	16	16.13	13	19.85	12	21.5	12	21.5	11	23.45	13	19.85	13	19.85	13	19.85	13	19.85	17	15.18	20	12.9	19	13.58	17	15.18	12	21.5	10	25.8	12	21.5	11	23.45
		4.3	Thursday	2017/5/11	12	21.5	14	18.43	14	18.43	17	15.18	14	18.43	12	21.5	12	21.5	13	19.85	12	21.5	13	19.85	13	19.85	14	18.43	14	18.43	13	19.85	20	12.9	20	12.9	20	12.9	20	12.9	14	18.43	13	19.85	13	19.85	12	21.5
		4.3	Friday	2017/5/12	12	21.5	14	18.43	16	16.13	15	17.2	18	14.33	15	17.2	12	21.5	13	19.85	12	21.5	12	21.5	12	21.5	14	18.43	14	18.43	17	15.18	20	12.9	25	10.32	21	12.29	19	13.58	15	17.2	13	19.85	13	19.85	13	19.85
		4.3	Monday	2017/5/15	14	18.43	12	21.5	15	17.2	15	17.2	14	18.43	12	21.5	12	21.5	12	21.5	12	21.5	12	21.5	12	21.5	13	19.85	13	19.85	12	21.5	16	16.13	16	16.13	21	12.29	17	15.18	15	17.2	13	19.85	11	23.45	11	23.45
		4.3	Tuesday	2017/5/16	12	21.5	14	18.43	15	17.2	14	18.43	15	17.2	16	16.13	12	21.5	12	21.5	12	21.5	13	19.85	12	21.5	13	19.85	13	19.85	13	19.85	14	18.43	19	13.58	19	13.58	16	16.13	13	19.85	12	21.5	13	19.85	13	19.85
		4.3	Wednesday	2017/5/17	12	21.5	12	21.5	16	16.13	16	16.13	15	17.2	17	15.18	12	21.5	13	19.85	13	19.85	14	18.43	14	18.43	14	18.43	13	19.85	13	19.85	19	13.58	21	12.29	21	12.29	18	14.33	14	18.43	13	19.85	13	19.85	13	19.85
		4.3	Thursday	2017/5/18	14	18.43	13	19.85	18	14.33	16	16.13	15	17.2	13	19.85	12	21.5	12	21.5	12	21.5	12	21.5	12	21.5	12	21.5	13	19.85	16	16.13	18	14.33	22	11.73	21	12.29	19	13.58	13	19.85	11	23.45	14	18.43	12	21.5
		4.3	Friday	2017/5/19	14	18.43	14	18.43	12	21.5	15	17.2	16	16.13	14	18.43	16	16.13	15	17.2	13	19.85	12	21.5	13	19.85	13	19.85	14	18.43	14	18.43	14	18.43	21	12.29	19	13.58	16	16.13	12	21.5	12	21.5	13	19.85	13	19.85
		4.3	Monday	2017/5/22	12	21.5	14	18.43	14	18.43	13	19.85	13	19.85	14	18.43	11	23.45	12	21.5	11	23.45	13	19.85	15	17.2	11	23.45	13	19.85	15	17.2	21	12.29	22	11.73	12	21.5	12	21.5	11	23.45	11	23.45	11	23.45	10	25.8
		4.3	Tuesday	2017/5/23	13	19.85	13	19.85	13	19.85	15	17.2	15	17.2	12	21.5	14	18.43	13	19.85	13	19.85	12	21.5	13	19.85	13	19.85	15	17.2	17	15.18	17	15.18	16	16.13	17	15.18	13	19.85	12	21.5	12	21.5	11	23.45	11	23.45
		4.3	Wednesday	2017/5/24	11	23.45	14	18.43	13	19.85	13	19.85	13	19.85	14	18.43	13	19.85	13	19.85	12	21.5	13	19.85	13	19.85	14	18.43	14	18.43	14	18.43	16	16.13	17	15.18	17	15.18	15	17.2	13	19.85	11	23.45	12	21.5	11	23.45
		4.3	Thursday	2017/5/25	12	21.5	13	19.85	13	19.85	15	17.2	12	21.5	14	18.43	12	21.5	12	21.5	12	21.5	13	19.85	15	17.2	15	17.2	15	17.2	14	18.43	17	15.18	22	11.73	18	14.33	18	14.33	14	18.43	11	23.45	12	21.5	11	23.45
		4.3	Friday	2017/5/26	13	19.85	13	19.85	15	17.2	13	19.85	16	16.13	14	18.43	14	18.43	13	19.85	12	21.5	13	19.85	14	18.43	14	18.43	16	16.13	16	16.13	20	12.9	23	11.22	15	17.2	19	13.58	14	18.43	13	19.85	11	23.45	12	21.5
		4.3	Wednesday	2017/5/31	14	18.43	15	17.2	15	17.2	17	15.18	13	19.85	14	18.43	13	19.85	14	18.43	12	21.5	14	18.43	13	19.85	14	18.43	14	18.43	15	17.2	19	13.58	19	13.58	20	12.9	13	19.85	13	19.85	13	19.85	12	21.5	12	21.5
		4.3	Thursday	2017/6/1	13	19.85	13	19.85	13	19.85	14	18.43	13	19.85	13	19.85	12	21.5	14	18.43	12	21.5	12	21.5	12	21.5	12	21.5	14	18.43	13	19.85	20	12.9	21	12.29	18	14.33	12	21.5	13	19.85	14	18.43	12	21.5	12	21.5
		4.3	Friday	2017/6/2	13	19.85	15	17.2	16	16.13	13	19.85	14	18.43	13	19.85	13	19.85	12	21.5	12	21.5	12	21.5	13	19.85	14	18.43	12	21.5	13	19.85	24	10.75	18	14.33	20	12.9	17	15.18	11	23.45	10	25.8	11	23.45	12	21.5
9	Xiuyuan Community to Jinan University - East Campus	4.3	Friday	2017/4/9	22	11.73	23	11.22	27	9.56	25	10.32	22	11.73	20	12.9	18	14.33	14	18.43	14	18.43	13	19.85	15	17.2	14	18.43	19	13.58	20	12.9	21	12.29	22	11.73	18	14.33	17	15.18	16	16.13	15	17.2	15	17.2	15	17.2
		4.3	Monday	2017/5/8	24	10.75	35	7.37	27	9.56	25	10.32	19	13.58	19	13.58	19	13.58	17	15.18	16	16.13	16	16.13	18	14.33	20	12.9	19	13.58	20	12.9	21	12.29	23	11.22	21	12.29	23	11.22	20	12.9	18	14.33	15	17.2	15	17.2
		4.3	Tuesday	2017/5/9	22	11.73	22	11.73	28	9.21	25	10.32	20	12.9	20	12.9	19	13.58	18	14.33	18	14.33	17	15.18	19	13.58	18	14.33	18	14.33	18	14.33	25	10.32	24	10.75	24	10.75	21	12.29	17	15.18	20	12.9	18	14.33	17	15.18
		4.3	Wednesday	2017/5/10	23	11.22	23	11.22	29	8.9	26	9.92	22	11.73	21	12.29	20	12.9	18	14.33	18	14.33	18	14.33	16	16.13	20	12.9	19	13.58	19	13.58	22	11.73	23	11.22	22	11.73	20	12.9	17	15.18	19	13.58	18	14.33	17	15.18
		4.3	Thursday	2017/5/11	24	10.75	25	10.32	25	10.32	25	10.32	20	12.9	17	15.18	19	13.58	19	13.58	17	15.18	17	15.18	16	16.13	19	13.58	18	14.33	18	14.33	20	12.9	24	10.75	23	11.22	19	13.58	18	14.33	19	13.58	18	14.33	17	15.18
		4.3	Friday	2017/5/12	24	10.75	28	9.21	27	9.56	24	10.75	24	10.75	20	12.9	17	15.18	17	15.18	17	15.18	18	14.33	18	14.33	18	14.33	19	13.58	19	13.58	24	10.75	23	11.22	25	10.32	24	10.75	17	15.18	17	15.18	16	16.13	15	17.2
		4.3	Monday	2017/5/15	20	12.9	29	8.9	26	9.92	24	10.75	17	15.18	18	14.33	16	16.13	17	15.18	17	15.18	17	15.18	18	14.33	17	15.18	19	13.58	18	14.33	19	13.58	22	11.73	23	11.22	20	12.9	20	12.9	16	16.13	16	16.13	16	16.13
		4.3	Tuesday	2017/5/16	22	11.73	24	10.75	29	8.9	24	10.75	21	12.29	18	14.33	18	14.33	18	14.33	17	15.18	17	15.18	19	13.58	19	13.58	17	15.18	17	15.18	23	11.22	21	12.29	26	9.92	18	14.33	16	16.13	16	16.13	16	16.13	16	16.13
		4.3	Wednesday	2017/5/17	20	12.9	23	11.22	28	9.21	17	15.18	23	11.22	21	12.29	17	15.18	18	14.33	17	15.18	17	15.18	17	15.18	18	14.33	19	13.58	18	14.33	22	11.73	24	10.75	20	12.9	20	12.9	17	15.18	17	15.18	16	16.13	16	16.13
		4.3	Thursday	2017/5/18	26	9.92	28	9.21	26	9.92	23	11.22	22	11.73	20	12.9	17	15.18	19	13.58	18	14.33	16	16.13	18	14.33	18	14.33	18	14.33	19	13.58	20	12.9	25	10.32	21	12.29	20	12.9	17	15.18	17	15.18	17	15.18	16	16.13
		4.3	Friday	2017/5/19	24	10.75	26	9.92	30	8.6	24	10.75	24	10.75	29	8.9	22	11.73	18	14.33	17	15.18	17	15.18	17	15.18	18	14.33	18	14.33	19	13.58	22	11.73	23	11.22	19	13.58	17	15.18	17	15.18	16	16.13	16	16.13	17	15.18
		4.3	Monday	2017/5/22	26	9.92	27	9.56	31	8.32	24	10.75	21	12.29	18	14.33	19	13.58	18	14.33	17	15.18	18	14.33	17	15.18	18	14.33	20	12.9	22	11.73	25	10.32	21	12.29	17	15.18	16	16.13	14	18.43	17	15.18	17	15.18	17	15.18
		4.3	Tuesday	2017/5/23	22	11.73	30	8.6	28	9.21	28	9.21	20	12.9	18	14.33	16	16.13	17	15.18	17	15.18	17	15.18	16	16.13	19	13.58	19	13.58	24	10.75	23	11.22	21	12.29	19	13.58	18	14.33	17	15.18	17	15.18	17	15.18	16	16.13
		4.3	Wednesday	2017/5/24	25	10.32	29	8.9	28	9.21	28	9.21	19	13.58	21	12.29	20	12.9	18	14.33	17	15.18	18	14.33	17	15.18	18	14.33	20	12.9	21	12.29	23	11.22	28	9.21	21	12.29	20	12.9	17	15.18	16	16.13	17	15.18	16	16.13
		4.3	Thursday	2017/5/25	26	9.92	29	8.9	29	8.9	24	10.75	19	13.58	19	13.58	18	14.33	17	15.18	17	15.18	17	15.18	17	15.18	17	15.18	18	14.33	20	12.9	26	9.92	26	9.92	21	12.29	20	12.9	19	13.58	14	18.43	17	15.18	16	16.13
		4.3	Friday	2017/5/26	25	10.32	24	10.75	28	9.21	25	10.32	22	11.73	19	13.58	19	13.58	18	14.33	18	14.33	18	14.33	18	14.33	18	14.33	19	13.58	19	13.58	24	10.75	27	9.56	19	13.58	222	1.16	18	14.33	18	14.33	14	18.43	14	18.43
		4.3	Wednesday	2017/5/31	23	11.22	26	9.92	30	8.6	24	10.75	21	12.29	21	12.29	20	12.9	18	14.33	16	16.13	18	14.33	18	14.33	17	15.18	23	11.22	23	11.22	20	12.9	24	10.75	23	11.22	22	11.73	16	16.13	16	16.13	15	17.2	14	18.43
		4.3	Thursday	2017/6/1	22	11.73	26	9.92	25	10.32	24	10.75	20	12.9	23	11.22	19	13.58	19	13.58	16	16.13	17	15.18	18	14.33	17	15.18	19	13.58	19	13.58	24	10.75	26	9.92	21	12.29	16	16.13	18	14.33	18	14.33	16	16.13	14	18.43
		4.3	Friday	2017/6/2	27	9.56	28	9.21	26	9.92	22	11.73	20	12.9	18	14.33	19	13.58	19	13.58	18	14.33	18	14.33	19	13.58	20	12.9	18	14.33	19	13.58	24	10.75	25	10.32	24	10.75	19	13.58	16	16.13	16	16.13	19	13.58	14	18.43
10	Jinan Building to Qianfoshan Hospital	4.4	Monday	2017/4/24	26	10.15	24	11	26	10.15	25	10.56	23	11.48	19	13.89	22	12	22	12	12	22	18	14.67	16	16.5	17	15.53	21	12.57	24	11	18	14.67	27	9.78	24	11	24	11	17	15.53	10	26.4	9	29.33	8	33
		4.4	Tuesday	2017/4/25	27	9.78	24	11	20	13.2	20	13.2	22	12	24	11	22	12	24	11	15	17.6	13	20.31	13	20.31	22	12	21	12.57	24	11	24	11	31	8.52	26	10.15	24	11	21	12.57	11	24	14	18.86	8	33
		4.4	Wednesday	2017/4/26	22	12	24	11	19	13.89	20	13.2	21	12.57	22	12	21	12.57	21	12.57	14	18.86	12	22	22	12	21	12.57	28	9.43	22	12	19	13.89	30	8.8	27	9.78	19	13.89	16	16.5	10	26.4	13	20.31	9	29.33
		4.4	Thursday	2017/4/27	24	11	20	13.2	25	10.56	20	13.2	20	13.2	23	11.48	21	12.57	20	13.2	14	18.86	13	20.31	17	15.53	17	15.53	19	13.89	20	13.2	25	10.56	28	9.43	26	10.15	25	10.56	16	16.5	10	26.4	14	18.86	9	29.33
		4.4	Friday	2017/4/28	20	13.2	24	11	20	13.2	19	13.89	21	12.57	18	14.67	19	13.89	23	11.48	19	13.89	16	16.5	19	13.89	17	15.53	17	15.53	22	12	25	10.56	44	6	59	4.47	26	10.15	22	12	15	17.6	14	18.86	8	33
		4.4	Monday	2017/5/8	26	10.15	26	10.15	24	11	20	13.2	19	13.89	14	18.86	13	20.31	20	13.2	10	26.4	9	29.33	12	22	14	18.86	15	17.6	20	13.2	13	20.31	32	8.25	10	26.4	21	12.57	9	29.33	12	22	10	26.4	9	29.33
		4.4	Tuesday	2017/5/9	24	11	19	13.89	20	13.2	20	13.2	17	15.53	17	15.53	15	17.6	13	20.31	8	33	8	33	13	20.31	15	17.6	13	20.31	11	24	13	20.31	31	8.52	15	17.6	24	11	9	29.33	11	24	11	24	8	33
		4.4	Wednesday	2017/5/10	20	13.2	19	13.89	19	13.89	20	13.2	18	14.67	18	14.67	20	13.2	13	20.31	11	24	12	22	12	22	14	18.86	15	17.6	17	15.53	18	14.67	29	9.1	25	10.56	22	12	11	24	11	24	11	24	8	33
		4.4	Thursday	2017/5/11	20	13.2	23	11.48	19	13.89	21	12.57	19	13.89	18	14.67	15	17.6	18	14.67	11	24	10	26.4	13	20.31	12	22	15	17.6	15	17.6	15	17.6	16	16.5	17	15.53	14	18.86	10	26.4	8	33	10	26.4	8	33
		4.4	Friday	2017/5/12	22	12	20	13.2	19	13.89	18	14.67	21	12.57	19	13.89	12	22	20	13.2	10	26.4	10	26.4	13	20.31	20	13.2	17	15.53	19	13.89	19	13.89	25	10.56	18	14.67	15	17.6	11	24	9	29.33	8	33	7	37.71
		4.4	Monday	2017/5/15	16	16.5	22	12	20	13.2	25	10.56	16	16.5	15	17.6	13	20.31	14	18.86	11	24	10	26.4	12	22	16	16.5	15	17.6	15	17.6	16	16.5	14	18.86	18	14.67	15	17.6	10	26.4	8	33	8	33	7	37.71
		4.4	Tuesday	2017/5/16	24	11	20	13.2	27	9.78	16	16.5	14	18.86	20	13.2	12	22	13	20.31	10	26.4	10	26.4	18	14.67	18	14.67	13	20.31	15	17.6	22	12	21	12.57	18	14.67	14	18.86	10	26.4	8	33	8	33	7	37.71
		4.4	Wednesday	2017/5/17	21	12.57	24	11	24	11	19	13.89	38	6.95	22	12	24	11	20	13.2	12	22	11	24	12	22	19	13.89	14	18.86	15	17.6	21	12.57	18	14.67	17	15.53	14	18.86	10	26.4	8	33	8	33	8	33
		4.4	Thursday	2017/5/18	16	16.5	20	13.2	17	15.53	17	15.53	15	17.6	16	16.5	20	13.2	20	13.2	11	24	10	26.4	13	20.31	12	22	15	17.6	21	12.57	15	17.6	16	16.5	17	15.53	13	20.31	12	22	8	33	9	29.33	8	33
		4.4	Friday	2017/5/19	22	12	21	12.57	22	12	18	14.67	20	13.2	20	13.2	20	13.2	15	17.6	12	22	12	22	13	20.31	19	13.89	14	18.86	19	13.89	21	12.57	21	12.57	21	12.57	15	17.6	13	20.31	8	33	9	29.33	7	37.71
		4.4	Monday	2017/5/22	13	20.31	25	10.56	22	12	20	13.2	21	12.57	13	20.31	18	14.67	15	17.6	10	26.4	10	26.4	12	22	13	20.31	14	18.86	14	18.86	14	18.86	21	12.57	22	12	16	16.5	15	17.6	9	29.33	9	29.33	7	37.71
		4.4	Tuesday	2017/5/23	17	15.53	22	12	18	14.67	17	15.53	20	13.2	19	13.89	19	13.89	19	13.89	11	24	9	29.33	13	20.31	18	14.67	14	18.86	14	18.86	15	17.6	23	11.48	24	11	18	14.67	11	24	7	37.71	9	29.33	7	37.71
		4.4	Wednesday	2017/5/24	13	20.31	20	13.2	28	9.43	17	15.53	20	13.2	21	12.57	20	13.2	14	18.86	19	13.89	10	26.4	14	18.86	16	16.5	12	22	13	20.31	18	14.67	21	12.57	18	14.67	15	17.6	11	24	9	29.33	9	29.33	7	37.71
		4.4	Thursday	2017/5/25	22	12	24	11	18	14.67	16	16.5	20	13.2	20	13.2	20	13.2	19	13.89	11	24	11	24	15	17.6	12	22	15	17.6	14	18.86	16	16.5	24	11	17	15.53	17	15.53	11	24	8	33	9	29.33	7	37.71
		4.4	Friday	2017/5/26	16	16.5	19	13.89	18	14.67	18	14.67	15	17.6	14	18.86	19	13.89	24	11	18	14.67	13	20.31	13	20.31	19	13.89	15	17.6	15	17.6	15	17.6	24	11	22	12	12	22	12	22	9	29.33	9	29.33	7	37.71
		4.4	Wednesday	2017/5/31	27	9.78	24	11	22	12	16	16.5	32	8.25	15	17.6	16	16.5	15	17.6	12	22	12	22	11	24	11	24	15	17.6	17	15.53	14	18.86	18	14.67	22	12	15	17.6	11	24	10	26.4	10	26.4	7	37.71
		4.4	Thursday	2017/6/1	19	13.89	24	11	17	15.53	13	20.31	15	17.6	22	12	15	17.6	16	16.5	19	13.89	17	15.53	13	20.31	13	20.31	13	20.31	13	20.31	16	16.5	19	13.89	17	15.53	16	16.5	11	24	9	29.33	10	26.4	7	37.71
		4.4	Friday	2017/6/2	19	13.89	21	12.57	17	15.53	16	16.5	20	13.2	20	13.2	10	26.4	16	16.5	19	13.89	10	26.4	14	18.86	14	18.86	16	16.5	14	18.86	16	16.5	19	13.89	17	15.53	16	16.5	12	22	9	29.33	9	29.33	7	37.71
11	Jinan University - East Campus to Qianfoshan Hospital	4.4	Wednesday	2017/4/19	21	12.57	21	12.57	29	9.1	21	12.57	21	12.57	20	13.2	26	10.15	18	14.67	15	17.6	13	20.31	19	13.89	17	15.53	18	14.67	15	17.6	19	13.89	25	10.56	20	13.2	20	13.2	16	16.5	11	24	11	24	10	26.4
		4.4	Thursday	2017/4/20	19	13.89	25	10.56	30	8.8	26	10.15	20	13.2	19	13.89	22	12	17	15.53	13	20.31	14	18.86	15	17.6	19	13.89	19	13.89	16	16.5	22	12	26	10.15	23	11.48	19	13.89	13	20.31	11	24	12	22	11	24
		4.4	Friday	2017/4/21	19	13.89	24	11	32	8.25	22	12	21	12.57	18	14.67	23	11.48	24	11	18	14.67	16	16.5	19	13.89	20	13.2	17	15.53	19	13.89	19	13.89	29	9.1	39	6.77	18	14.67	19	13.89	17	15.53	12	22	10	26.4
		4.4	Monday	2017/4/24	18	14.67	23	11.48	12	22	21	12.57	19	13.89	19	13.89	19	13.89	19	13.89	14	18.86	19	13.89	15	17.6	17	15.53	14	18.86	15	17.6	17	15.53	22	12	22	12	17	15.53	13	20.31	10	26.4	9	29.33	9	29.33
		4.4	Tuesday	2017/4/25	19	13.89	25	10.56	32	8.25	23	11.48	17	15.53	16	16.5	17	15.53	17	15.53	14	18.86	10	26.4	14	18.86	14	18.86	14	18.86	14	18.86	12	22	15	17.6	19	13.89	12	22	10	26.4	10	26.4	9	29.33	9	29.33
		4.4	Monday	2017/5/8	17	15.53	19	13.89	23	11.48	21	12.57	20	13.2	10	26.4	8	33	9	29.33	8	33	8	33	9	29.33	10	26.4	18	14.67	13	20.31	12	22	22	12	19	13.89	9	29.33	8	33	10	26.4	8	33	8	33
		4.4	Tuesday	2017/5/9	18	14.67	20	13.2	22	12	23	11.48	18	14.67	17	15.53	9	29.33	8	33	8	33	8	33	8	33	8	33	8	33	12	22	16	16.5	20	13.2	11	24	10	26.4	8	33	9	29.33	9	29.33	9	29.33
		4.4	Wednesday	2017/5/10	17	15.53	24	11	25	10.56	22	12	19	13.89	15	17.6	10	26.4	9	29.33	11	24	8	33	8	33	9	29.33	16	16.5	13	20.31	12	22	19	13.89	19	13.89	10	26.4	8	33	9	29.33	8	33	9	29.33
		4.4	Thursday	2017/5/11	21	12.57	23	11.48	25	10.56	22	12	16	16.5	14	18.86	18	14.67	14	18.86	15	17.6	11	24	11	24	12	22	11	24	12	22	17	15.53	19	13.89	14	18.86	13	20.31	11	24	9	29.33	10	26.4	10	26.4
		4.4	Friday	2017/5/12	20	13.2	24	11	25	10.56	23	11.48	14	18.86	13	20.31	14	18.86	13	20.31	11	24	11	24	18	14.67	15	17.6	19	13.89	19	13.89	20	13.2	21	12.57	16	16.5	13	20.31	18	14.67	9	29.33	9	29.33	9	29.33
		4.4	Monday	2017/5/15	20	13.2	23	11.48	24	11	24	11	21	12.57	15	17.6	15	17.6	12	22	11	24	10	26.4	14	18.86	13	20.31	16	16.5	13	20.31	14	18.86	14	18.86	14	18.86	15	17.6	9	29.33	9	29.33	9	29.33	9	29.33
		4.4	Tuesday	2017/5/16	23	11.48	24	11	26	10.15	20	13.2	16	16.5	14	18.86	12	22	13	20.31	11	24	11	24	8	33	8	33	9	29.33	9	29.33	14	18.86	15	17.6	15	17.6	13	20.31	10	26.4	10	26.4	9	29.33	9	29.33
		4.4	Wednesday	2017/5/17	17	15.53	26	10.15	23	11.48	25	10.56	18	14.67	17	15.53	18	14.67	14	18.86	12	22	11	24	13	20.31	12	22	10	26.4	14	18.86	14	18.86	16	16.5	23	11.48	17	15.53	10	26.4	10	26.4	9	29.33	10	26.4
		4.4	Thursday	2017/5/18	17	15.53	22	12	21	12.57	22	12	17	15.53	15	17.6	16	16.5	13	20.31	13	20.31	11	24	12	22	12	22	13	20.31	13	20.31	17	15.53	20	13.2	15	17.6	13	20.31	11	24	9	29.33	10	26.4	9	29.33
		4.4	Friday	2017/5/19	21	12.57	22	12	15	17.6	18	14.67	21	12.57	25	10.56	25	10.56	18	14.67	14	18.86	11	24	13	20.31	14	18.86	14	18.86	19	13.89	20	13.2	16	16.5	20	13.2	20	13.2	12	22	9	29.33	11	24	9	29.33
		4.4	Monday	2017/5/22	9	29.33	21	12.57	23	11.48	22	12	21	12.57	13	20.31	15	17.6	16	16.5	10	26.4	10	26.4	12	22	8	33	14	18.86	12	22	13	20.31	12	22	10	26.4	9	29.33	10	26.4	10	26.4	10	26.4	9	29.33
		4.4	Tuesday	2017/5/23	19	13.89	34	7.76	18	14.67	18	14.67	16	16.5	19	13.89	15	17.6	12	22	10	26.4	10	26.4	8	33	9	29.33	8	33	9	29.33	13	20.31	15	17.6	17	15.53	8	33	10	26.4	9	29.33	10	26.4	9	29.33
		4.4	Wednesday	2017/5/24	19	13.89	20	13.2	24	11	22	12	16	16.5	14	18.86	14	18.86	15	17.6	14	18.86	10	26.4	14	18.86	8	33	13	20.31	12	22	13	20.31	16	16.5	18	14.67	11	24	10	26.4	10	26.4	10	26.4	9	29.33
		4.4	Thursday	2017/5/25	19	13.89	27	9.78	27	9.78	23	11.48	16	16.5	14	18.86	14	18.86	17	15.53	10	26.4	10	26.4	15	17.6	13	20.31	13	20.31	14	18.86	18	14.67	16	16.5	17	15.53	17	15.53	10	26.4	9	29.33	10	26.4	9	29.33
		4.4	Friday	2017/5/26	17	15.53	25	10.56	29	9.1	25	10.56	16	16.5	14	18.86	16	16.5	17	15.53	12	22	11	24	13	20.31	15	17.6	16	16.5	17	15.53	21	12.57	21	12.57	16	16.5	11	24	11	24	9	29.33	10	26.4	9	29.33
		4.4	Wednesday	2017/5/31	19	13.89	23	11.48	24	11	25	10.56	18	14.67	14	18.86	16	16.5	12	22	14	18.86	13	20.31	13	20.31	14	18.86	14	18.86	13	20.31	13	20.31	16	16.5	17	15.53	13	20.31	13	20.31	11	24	11	24	9	29.33
		4.4	Thursday	2017/6/1	22	12	26	10.15	30	8.8	20	13.2	17	15.53	17	15.53	12	22	13	20.31	14	18.86	14	18.86	13	20.31	13	20.31	12	22	12	22	12	22	13	20.31	16	16.5	17	15.53	14	18.86	10	26.4	11	24	9	29.33
		4.4	Friday	2017/6/2	19	13.89	21	12.57	24	11	25	10.56	10	26.4	15	17.6	19	13.89	14	18.86	14	18.86	12	22	12	22	18	14.67	11	24	12	22	12	22	13	20.31	16	16.5	17	15.53	14	18.86	11	24	11	24	9	29.33
12	Black Tiger Spring to Jinan Cemetery of Revolutionary Martyrs	5.4	Wednesday	2017/4/19	15	21.6	14	23.14	19	17.05	17	19.06	16	20.25	17	19.06	16	20.25	19	17.05	15	21.6	13	24.92	17	19.06	18	18	19	17.05	19	17.05	22	14.73	25	12.96	21	15.43	26	12.46	19	17.05	15	21.6	19	17.05	15	21.6
		5.4	Thursday	2017/4/20	15	21.6	14	23.14	18	18	15	21.6	19	17.05	17	19.06	17	19.06	18	18	14	23.14	14	23.14	18	18	19	17.05	16	20.25	19	17.05	20	16.2	23	14.09	25	12.96	22	14.73	16	20.25	13	24.92	16	20.25	14	23.14
		5.4	Friday	2017/4/21	14	23.14	14	23.14	17	19.06	17	19.06	18	18	17	19.06	19	17.05	24	13.5	17	19.06	16	20.25	20	16.2	23	14.09	16	20.25	22	14.73	25	12.96	34	9.53	35	9.26	27	12	29	11.17	17	19.06	18	18	16	20.25
		5.4	Monday	2017/4/24	15	21.6	15	21.6	17	19.06	17	19.06	20	16.2	19	17.05	20	16.2	20	16.2	18	18	22	14.73	14	23.14	23	14.09	22	14.73	20	16.2	25	12.96	28	11.57	26	12.46	25	12.96	21	15.43	17	19.06	17	19.06	15	21.6
		5.4	Tuesday	2017/4/25	16	20.25	20	16.2	20	16.2	17	19.06	18	18	20	16.2	14	23.14	15	21.6	14	23.14	16	20.25	17	19.06	16	20.25	16	20.25	18	18	28	11.57	26	12.46	26	12.46	25	12.96	23	14.09	16	20.25	18	18	16	20.25
		5.4	Monday	2017/5/8	17	19.06	17	19.06	19	17.05	17	19.06	17	19.06	14	23.14	16	20.25	15	21.6	15	21.6	15	21.6	18	18	16	20.25	15	21.6	19	17.05	18	18	24	13.5	26	12.46	25	12.96	14	23.14	16	20.25	16	20.25	13	24.92
		5.4	Tuesday	2017/5/9	17	19.06	16	20.25	16	20.25	15	21.6	17	19.06	16	20.25	15	21.6	15	21.6	15	21.6	14	23.14	16	20.25	17	19.06	18	18	18	18	12	27	22	14.73	23	14.09	25	12.96	15	21.6	15	21.6	16	20.25	12	27
		5.4	Wednesday	2017/5/10	18	18	15	21.6	18	18	15	21.6	17	19.06	15	21.6	16	20.25	18	18	16	20.25	14	23.14	17	19.06	18	18	19	17.05	17	19.06	21	15.43	20	16.2	25	12.96	25	12.96	15	21.6	17	19.06	15	21.6	12	27
		5.4	Thursday	2017/5/11	14	23.14	17	19.06	15	21.6	15	21.6	15	21.6	16	20.25	15	21.6	15	21.6	15	21.6	13	24.92	16	20.25	15	21.6	17	19.06	19	17.05	20	16.2	23	14.09	22	14.73	17	19.06	16	20.25	15	21.6	15	21.6	13	24.92
		5.4	Friday	2017/5/12	15	21.6	16	20.25	15	21.6	14	23.14	15	21.6	15	21.6	15	21.6	16	20.25	15	21.6	15	21.6	16	20.25	19	17.05	22	14.73	18	18	28	11.57	27	12	24	13.5	22	14.73	19	17.05	16	20.25	17	19.06	14	23.14
		5.4	Monday	2017/5/15	16	20.25	18	18	17	19.06	16	20.25	17	19.06	15	21.6	15	21.6	16	20.25	16	20.25	16	20.25	16	20.25	15	21.6	15	21.6	17	19.06	19	17.05	24	13.5	20	16.2	17	19.06	17	19.06	15	21.6	16	20.25	14	23.14
		5.4	Tuesday	2017/5/16	15	21.6	14	23.14	16	20.25	15	21.6	16	20.25	17	19.06	15	21.6	17	19.06	16	20.25	15	21.6	14	23.14	16	20.25	17	19.06	16	20.25	18	18	23	14.09	23	14.09	19	17.05	15	21.6	16	20.25	16	20.25	14	23.14
		5.4	Wednesday	2017/5/17	17	19.06	16	20.25	17	19.06	16	20.25	14	23.14	16	20.25	17	19.06	17	19.06	14	23.14	16	20.25	16	20.25	17	19.06	17	19.06	17	19.06	18	18	25	12.96	23	14.09	21	15.43	16	20.25	15	21.6	16	20.25	15	21.6
		5.4	Thursday	2017/5/18	16	20.25	16	20.25	15	21.6	16	20.25	15	21.6	18	18	15	21.6	15	21.6	15	21.6	15	21.6	16	20.25	15	21.6	17	19.06	19	17.05	20	16.2	21	15.43	21	15.43	17	19.06	14	23.14	14	23.14	16	20.25	12	27
		5.4	Friday	2017/5/19	16	20.25	15	21.6	22	14.73	20	16.2	19	17.05	16	20.25	16	20.25	16	20.25	16	20.25	16	20.25	16	20.25	22	14.73	21	15.43	18	18	28	11.57	27	12	25	12.96	17	19.06	18	18	16	20.25	14	23.14	13	24.92
		5.4	Monday	2017/5/22	13	24.92	19	17.05	20	16.2	18	18	14	23.14	15	21.6	15	21.6	15	21.6	14	23.14	15	21.6	15	21.6	17	19.06	16	20.25	17	19.06	20	16.2	25	12.96	24	13.5	20	16.2	17	19.06	15	21.6	14	23.14	14	23.14
		5.4	Tuesday	2017/5/23	16	20.25	21	15.43	17	19.06	20	16.2	19	17.05	15	21.6	18	18	17	19.06	15	21.6	15	21.6	15	21.6	16	20.25	17	19.06	17	19.06	18	18	19	17.05	24	13.5	20	16.2	14	23.14	15	21.6	14	23.14	14	23.14
		5.4	Wednesday	2017/5/24	17	19.06	20	16.2	17	19.06	15	21.6	15	21.6	16	20.25	17	19.06	16	20.25	14	23.14	14	23.14	16	20.25	17	19.06	15	21.6	17	19.06	19	17.05	22	14.73	23	14.09	15	21.6	17	19.06	14	23.14	13	24.92	13	24.92
		5.4	Thursday	2017/5/25	15	21.6	16	20.25	14	23.14	16	20.25	16	20.25	15	21.6	15	21.6	12	27	14	23.14	14	23.14	17	19.06	18	18	15	21.6	20	16.2	19	17.05	27	12	24	13.5	23	14.09	14	23.14	14	23.14	14	23.14	13	24.92
		5.4	Friday	2017/5/26	16	20.25	16	20.25	15	21.6	16	20.25	16	20.25	15	21.6	16	20.25	16	20.25	15	21.6	15	21.6	17	19.06	19	17.05	18	18	16	20.25	22	14.73	23	14.09	19	17.05	15	21.6	15	21.6	17	19.06	14	23.14	13	24.92
		5.4	Wednesday	2017/5/31	17	19.06	17	19.06	15	21.6	15	21.6	17	19.06	16	20.25	18	18	16	20.25	17	19.06	18	18	18	18	17	19.06	20	16.2	13	24.92	18	18	24	13.5	25	12.96	19	17.05	16	20.25	13	24.92	13	24.92	13	24.92
		5.4	Thursday	2017/6/1	21	15.43	20	16.2	20	16.2	16	20.25	16	20.25	16	20.25	17	19.06	17	19.06	16	20.25	17	19.06	21	15.43	17	19.06	18	18	14	23.14	17	19.06	20	16.2	23	14.09	24	13.5	21	15.43	20	16.2	13	24.92	13	24.92
		5.4	Friday	2017/6/2	21	15.43	19	17.05	18	18	16	20.25	19	17.05	18	18	15	21.6	17	19.06	19	17.05	18	18	17	19.06	17	19.06	19	17.05	14	23.14	17	19.06	17	19.06	23	14.09	19	17.05	20	16.2	20	16.2	13	24.92	13	24.92
13	Yuyuan Community to Shandong Sports Center	5.8	Wednesday	2017/4/19	20	17.4	21	16.57	27	12.89	19	18.32	23	15.13	21	16.57	18	19.33	18	19.33	17	20.47	17	20.47	17	20.47	19	18.32	20	17.4	19	18.32	21	16.57	21	16.57	24	14.5	19	18.32	18	19.33	17	20.47	16	21.75	14	24.86
		5.8	Thursday	2017/4/20	18	19.33	21	16.57	18	19.33	18	19.33	21	16.57	19	18.32	21	16.57	19	18.32	16	21.75	16	21.75	21	16.57	20	17.4	21	16.57	18	19.33	24	14.5	18	19.33	14	24.86	15	23.2	13	26.77	14	24.86	14	24.86	14	24.86
		5.8	Friday	2017/4/21	20	17.4	21	16.57	27	12.89	24	14.5	22	15.82	20	17.4	19	18.32	18	19.33	15	23.2	16	21.75	17	20.47	15	23.2	17	20.47	17	20.47	20	17.4	21	16.57	19	18.32	20	17.4	14	24.86	13	26.77	13	26.77	13	26.77
		5.8	Monday	2017/4/24	21	16.57	20	17.4	20	17.4	17	20.47	21	16.57	19	18.32	16	21.75	15	23.2	14	24.86	14	24.86	15	23.2	14	24.86	16	21.75	16	21.75	17	20.47	19	18.32	16	21.75	15	23.2	13	26.77	12	29	15	23.2	14	24.86
		5.8	Tuesday	2017/4/25	19	18.32	19	18.32	23	15.13	19	18.32	18	19.33	18	19.33	17	20.47	15	23.2	14	24.86	13	26.77	17	20.47	16	21.75	15	23.2	15	23.2	17	20.47	16	21.75	18	19.33	17	20.47	13	26.77	13	26.77	13	26.77	15	23.2
		5.8	Monday	2017/5/8	20	17.4	18	19.33	23	15.13	18	19.33	19	18.32	17	20.47	17	20.47	14	24.86	14	24.86	13	26.77	20	17.4	15	23.2	18	19.33	18	19.33	23	15.13	22	15.82	21	16.57	22	15.82	16	21.75	16	21.75	16	21.75	14	24.86
		5.8	Tuesday	2017/5/9	18	19.33	20	17.4	24	14.5	20	17.4	20	17.4	19	18.32	19	18.32	17	20.47	16	21.75	16	21.75	18	19.33	16	21.75	19	18.32	18	19.33	18	19.33	20	17.4	24	14.5	21	16.57	16	21.75	17	20.47	15	23.2	13	26.77
		5.8	Wednesday	2017/5/10	22	15.82	19	18.32	23	15.13	22	15.82	21	16.57	20	17.4	19	18.32	19	18.32	20	17.4	17	20.47	19	18.32	16	21.75	18	19.33	18	19.33	22	15.82	22	15.82	20	17.4	22	15.82	17	20.47	15	23.2	16	21.75	13	26.77
		5.8	Thursday	2017/5/11	21	16.57	21	16.57	24	14.5	27	12.89	25	13.92	23	15.13	19	18.32	17	20.47	16	21.75	17	20.47	18	19.33	18	19.33	19	18.32	21	16.57	25	13.92	22	15.82	26	13.38	20	17.4	18	19.33	16	21.75	19	18.32	13	26.77
		5.8	Friday	2017/5/12	22	15.82	21	16.57	23	15.13	24	14.5	20	17.4	20	17.4	20	17.4	20	17.4	22	15.82	20	17.4	19	18.32	22	15.82	19	18.32	21	16.57	26	13.38	25	13.92	26	13.38	26	13.38	21	16.57	17	20.47	16	21.75	14	24.86
		5.8	Monday	2017/5/15	24	14.5	23	15.13	27	12.89	25	13.92	21	16.57	24	14.5	22	15.82	22	15.82	18	19.33	18	19.33	18	19.33	18	19.33	20	17.4	18	19.33	23	15.13	22	15.82	22	15.82	21	16.57	17	20.47	14	24.86	15	23.2	13	26.77
		5.8	Tuesday	2017/5/16	18	19.33	19	18.32	24	14.5	28	12.43	21	16.57	22	15.82	18	19.33	18	19.33	16	21.75	16	21.75	17	20.47	18	19.33	19	18.32	19	18.32	23	15.13	23	15.13	22	15.82	20	17.4	17	20.47	14	24.86	15	23.2	13	26.77
		5.8	Wednesday	2017/5/17	18	19.33	20	17.4	22	15.82	19	18.32	23	15.13	22	15.82	19	18.32	19	18.32	14	24.86	16	21.75	19	18.32	19	18.32	19	18.32	21	16.57	23	15.13	24	14.5	24	14.5	23	15.13	18	19.33	15	23.2	15	23.2	15	23.2
		5.8	Thursday	2017/5/18	21	16.57	20	17.4	22	15.82	19	18.32	21	16.57	18	19.33	20	17.4	17	20.47	16	21.75	18	19.33	16	21.75	18	19.33	21	16.57	19	18.32	25	13.92	25	13.92	25	13.92	21	16.57	18	19.33	16	21.75	16	21.75	14	24.86
		5.8	Friday	2017/5/19	21	16.57	23	15.13	23	15.13	15	23.2	21	16.57	19	18.32	19	18.32	16	21.75	16	21.75	18	19.33	18	19.33	16	21.75	19	18.32	21	16.57	26	13.38	25	13.92	21	16.57	20	17.4	17	20.47	15	23.2	16	21.75	14	24.86
		5.8	Monday	2017/5/22	17	20.47	22	15.82	22	15.82	19	18.32	23	15.13	23	15.13	21	16.57	15	23.2	18	19.33	17	20.47	17	20.47	19	18.32	18	19.33	20	17.4	23	15.13	22	15.82	21	16.57	20	17.4	20	17.4	15	23.2	16	21.75	14	24.86
		5.8	Tuesday	2017/5/23	18	19.33	19	18.32	18	19.33	19	18.32	17	20.47	18	19.33	20	17.4	17	20.47	15	23.2	16	21.75	17	20.47	18	19.33	18	19.33	20	17.4	24	14.5	24	14.5	20	17.4	21	16.57	16	21.75	14	24.86	16	21.75	14	24.86
		5.8	Wednesday	2017/5/24	20	17.4	22	15.82	21	16.57	24	14.5	25	13.92	21	16.57	20	17.4	20	17.4	16	21.75	16	21.75	18	19.33	18	19.33	18	19.33	18	19.33	24	14.5	22	15.82	19	18.32	20	17.4	18	19.33	15	23.2	15	23.2	14	24.86
		5.8	Thursday	2017/5/25	22	15.82	21	16.57	19	18.32	19	18.32	19	18.32	18	19.33	20	17.4	17	20.47	17	20.47	17	20.47	19	18.32	17	20.47	19	18.32	21	16.57	23	15.13	23	15.13	21	16.57	22	15.82	18	19.33	15	23.2	16	21.75	14	24.86
		5.8	Friday	2017/5/26	21	16.57	20	17.4	20	17.4	22	15.82	21	16.57	18	19.33	19	18.32	16	21.75	3	116	18	19.33	18	19.33	17	20.47	22	15.82	19	18.32	23	15.13	25	13.92	26	13.38	29	12	29	12	15	23.2	17	20.47	14	24.86
		5.8	Wednesday	2017/5/31	23	15.13	20	17.4	24	14.5	22	15.82	21	16.57	14	24.86	14	24.86	14	24.86	14	24.86	15	23.2	12	29	12	29	15	23.2	13	26.77	13	26.77	17	20.47	18	19.33	13	26.77	13	26.77	12	29	12	29	14	24.86
		5.8	Thursday	2017/6/1	15	23.2	20	17.4	20	17.4	18	19.33	21	16.57	19	18.32	14	24.86	15	23.2	16	21.75	12	29	12	29	14	24.86	15	23.2	13	26.77	18	19.33	14	24.86	24	14.5	19	18.32	14	24.86	14	24.86	12	29	14	24.86
		5.8	Friday	2017/6/2	17	20.47	20	17.4	23	15.13	19	18.32	21	16.57	19	18.32	18	19.33	15	23.2	14	24.86	12	29	13	26.77	15	23.2	15	23.2	14	24.86	17	20.47	11	31.64	18	19.33	17	20.47	14	24.86	15	23.2	12	29	14	24.86
14	Erqixincun South Road North Exit to Black Tiger Spring	6.1	Monday	2017/4/5	23	15.91	33	11.09	42	8.71	30	12.2	26	14.08	26	14.08	26	14.08	27	13.56	24	15.25	23	15.91	22	16.64	30	12.2	23	15.91	22	16.64	23	15.91	26	14.08	26	14.08	26	14.08	25	14.64	20	18.3	21	17.43	21	17.43
		6.1	Tuesday	2017/4/6	23	15.91	33	11.09	34	10.76	27	13.56	34	10.76	24	15.25	27	13.56	28	13.07	27	13.56	21	17.43	23	15.91	26	14.08	23	15.91	22	16.64	23	15.91	29	12.62	29	12.62	27	13.56	22	16.64	22	16.64	20	18.3	20	18.3
		6.1	Wednesday	2017/4/7	22	16.64	29	12.62	34	10.76	37	9.89	31	11.81	26	14.08	28	13.07	23	15.91	22	16.64	18	20.33	21	17.43	22	16.64	21	17.43	26	14.08	24	15.25	24	15.25	25	14.64	23	15.91	19	19.26	19	19.26	20	18.3	20	18.3
		6.1	Thursday	2017/4/8	21	17.43	27	13.56	39	9.38	31	11.81	24	15.25	24	15.25	23	15.91	26	14.08	24	15.25	20	18.3	25	14.64	24	15.25	24	15.25	23	15.91	22	16.64	25	14.64	26	14.08	24	15.25	22	16.64	24	15.25	19	19.26	19	19.26
		6.1	Friday	2017/4/9	22	16.64	25	14.64	26	14.08	27	13.56	30	12.2	29	12.62	29	12.62	28	13.07	26	14.08	21	17.43	24	15.25	25	14.64	24	15.25	24	15.25	25	14.64	26	14.08	26	14.08	24	15.25	24	15.25	26	14.08	20	18.3	20	18.3
		6.1	Wednesday	2017/4/19	24	15.25	33	11.09	31	11.81	31	11.81	30	12.2	27	13.56	36	10.17	26	14.08	23	15.91	24	15.25	25	14.64	24	15.25	26	14.08	30	12.2	30	12.2	34	10.76	28	13.07	29	12.62	27	13.56	21	17.43	22	16.64	20	18.3
		6.1	Thursday	2017/4/20	25	14.64	31	11.81	37	9.89	32	11.44	26	14.08	30	12.2	28	13.07	28	13.07	25	14.64	24	15.25	29	12.62	25	14.64	23	15.91	25	14.64	25	14.64	29	12.62	30	12.2	24	15.25	28	13.07	21	17.43	24	15.25	22	16.64
		6.1	Friday	2017/4/21	33	11.09	36	10.17	38	9.63	40	9.15	29	12.62	38	9.63	35	10.46	31	11.81	39	9.38	31	11.81	35	10.46	27	13.56	28	13.07	29	12.62	29	12.62	31	11.81	43	8.51	31	11.81	22	16.64	20	18.3	23	15.91	22	16.64
		6.1	Monday	2017/4/24	25	14.64	35	10.46	38	9.63	40	9.15	30	12.2	28	13.07	38	9.63	27	13.56	29	12.62	23	15.91	26	14.08	24	15.25	26	14.08	27	13.56	27	13.56	31	11.81	32	11.44	28	13.07	20	18.3	19	19.26	21	17.43	21	17.43
		6.1	Tuesday	2017/4/25	23	15.91	26	14.08	33	11.09	30	12.2	29	12.62	28	13.07	37	9.89	26	14.08	29	12.62	24	15.25	25	14.64	25	14.64	26	14.08	29	12.62	29	12.62	35	10.46	33	11.09	28	13.07	24	15.25	21	17.43	21	17.43	20	18.3
		6.1	Monday	2017/5/8	26	14.08	29	12.62	32	11.44	23	15.91	24	15.25	33	11.09	23	15.91	24	15.25	21	17.43	30	12.2	22	16.64	22	16.64	23	15.91	22	16.64	24	15.25	31	11.81	28	13.07	22	16.64	19	19.26	20	18.3	19	19.26	20	18.3
		6.1	Tuesday	2017/5/9	27	13.56	34	10.76	29	12.62	30	12.2	29	12.62	28	13.07	26	14.08	32	11.44	23	15.91	21	17.43	24	15.25	29	12.62	19	19.26	22	16.64	24	15.25	30	12.2	26	14.08	28	13.07	19	19.26	20	18.3	25	14.64	25	14.64
		6.1	Wednesday	2017/5/10	27	13.56	28	13.07	37	9.89	28	13.07	23	15.91	24	15.25	22	16.64	24	15.25	23	15.91	23	15.91	25	14.64	24	15.25	24	15.25	25	14.64	25	14.64	23	15.91	24	15.25	21	17.43	19	19.26	20	18.3	18	20.33	20	18.3
		6.1	Thursday	2017/5/11	26	14.08	29	12.62	31	11.81	29	12.62	24	15.25	23	15.91	24	15.25	22	16.64	21	17.43	22	16.64	22	16.64	24	15.25	22	16.64	21	17.43	24	15.25	26	14.08	22	16.64	22	16.64	20	18.3	19	19.26	19	19.26	19	19.26
		6.1	Friday	2017/5/12	29	12.62	31	11.81	35	10.46	25	14.64	24	15.25	21	17.43	28	13.07	22	16.64	21	17.43	23	15.91	24	15.25	26	14.08	26	14.08	22	16.64	23	15.91	25	14.64	26	14.08	25	14.64	24	15.25	18	20.33	21	17.43	20	18.3
		6.1	Monday	2017/5/15	27	13.56	21	17.43	24	15.25	27	13.56	22	16.64	22	16.64	21	17.43	23	15.91	21	17.43	21	17.43	24	15.25	23	15.91	23	15.91	26	14.08	29	12.62	23	15.91	25	14.64	23	15.91	23	15.91	19	19.26	20	18.3	19	19.26
		6.1	Tuesday	2017/5/16	28	13.07	29	12.62	35	10.46	27	13.56	22	16.64	20	18.3	23	15.91	24	15.25	24	15.25	22	16.64	22	16.64	23	15.91	20	18.3	23	15.91	29	12.62	25	14.64	24	15.25	23	15.91	19	19.26	19	19.26	18	20.33	18	20.33
		6.1	Wednesday	2017/5/17	28	13.07	26	14.08	28	13.07	22	16.64	25	14.64	21	17.43	29	12.62	25	14.64	22	16.64	22	16.64	25	14.64	26	14.08	21	17.43	22	16.64	23	15.91	32	11.44	31	11.81	24	15.25	21	17.43	20	18.3	21	17.43	22	16.64
		6.1	Thursday	2017/5/18	28	13.07	26	14.08	34	10.76	28	13.07	24	15.25	24	15.25	23	15.91	26	14.08	25	14.64	23	15.91	26	14.08	28	13.07	22	16.64	22	16.64	24	15.25	27	13.56	29	12.62	24	15.25	20	18.3	19	19.26	22	16.64	19	19.26
		6.1	Friday	2017/5/19	27	13.56	32	11.44	30	12.2	29	12.62	27	13.56	27	13.56	26	14.08	24	15.25	22	16.64	22	16.64	26	14.08	27	13.56	25	14.64	24	15.25	28	13.07	27	13.56	30	12.2	27	13.56	21	17.43	20	18.3	19	19.26	20	18.3
		6.1	Monday	2017/5/22	32	11.44	31	11.81	34	10.76	34	10.76	32	11.44	23	15.91	27	13.56	25	14.64	22	16.64	22	16.64	22	16.64	27	13.56	23	15.91	23	15.91	24	15.25	29	12.62	25	14.64	22	16.64	18	20.33	19	19.26	21	17.43	21	17.43
		6.1	Tuesday	2017/5/23	28	13.07	30	12.2	27	13.56	28	13.07	30	12.2	25	14.64	23	15.91	24	15.25	22	16.64	22	16.64	25	14.64	24	15.25	21	17.43	22	16.64	28	13.07	26	14.08	26	14.08	24	15.25	20	18.3	19	19.26	21	17.43	21	17.43
		6.1	Wednesday	2017/5/24	25	14.64	30	12.2	32	11.44	33	11.09	23	15.91	23	15.91	24	15.25	26	14.08	22	16.64	22	16.64	22	16.64	25	14.64	25	14.64	27	13.56	24	15.25	25	14.64	27	13.56	26	14.08	21	17.43	19	19.26	21	17.43	21	17.43
		6.1	Thursday	2017/5/25	27	13.56	31	11.81	31	11.81	31	11.81	24	15.25	29	12.62	23	15.91	24	15.25	22	16.64	22	16.64	24	15.25	25	14.64	24	15.25	23	15.91	26	14.08	27	13.56	26	14.08	24	15.25	24	15.25	19	19.26	22	16.64	21	17.43
		6.1	Friday	2017/5/26	26	14.08	31	11.81	30	12.2	32	11.44	23	15.91	24	15.25	22	16.64	23	15.91	23	15.91	22	16.64	25	14.64	25	14.64	25	14.64	23	15.91	27	13.56	29	12.62	26	14.08	28	13.07	22	16.64	21	17.43	21	17.43	21	17.43
		6.1	Wednesday	2017/5/31	25	14.64	35	10.46	36	10.17	40	9.15	22	16.64	23	15.91	21	17.43	21	17.43	23	15.91	21	17.43	26	14.08	23	15.91	25	14.64	23	15.91	27	13.56	24	15.25	23	15.91	22	16.64	22	16.64	17	21.53	18	20.33	21	17.43
		6.1	Thursday	2017/6/1	28	13.07	37	9.89	40	9.15	26	14.08	25	14.64	23	15.91	22	16.64	25	14.64	22	16.64	24	15.25	25	14.64	23	15.91	23	15.91	24	15.25	28	13.07	27	13.56	24	15.25	25	14.64	20	18.3	19	19.26	19	19.26	21	17.43
		6.1	Friday	2017/6/2	27	13.56	31	11.81	29	12.62	32	11.44	28	13.07	23	15.91	24	15.25	24	15.25	23	15.91	23	15.91	25	14.64	26	14.08	24	15.25	25	14.64	26	14.08	25	14.64	28	13.07	25	14.64	25	14.64	22	16.64	21	17.43	21	17.43
15	Jinan Station to Shandong Chest Hospital	6.2	Tuesday	2017/4/25	23	16.17	28	13.29	26	14.31	25	14.88	26	14.31	26	14.31	27	13.78	23	16.17	24	15.5	19	19.58	21	17.71	24	15.5	28	13.29	30	12.4	31	12	31	12	27	13.78	26	14.31	26	14.31	21	17.71	21	17.71	19	19.58
		6.2	Monday	2017/5/8	21	17.71	22	16.91	25	14.88	22	16.91	23	16.17	22	16.91	19	19.58	21	17.71	21	17.71	19	19.58	20	18.6	24	15.5	22	16.91	21	17.71	27	13.78	28	13.29	27	13.78	22	16.91	19	19.58	19	19.58	20	18.6	17	21.88
		6.2	Tuesday	2017/5/9	21	17.71	22	16.91	23	16.17	24	15.5	23	16.17	22	16.91	21	17.71	22	16.91	20	18.6	21	17.71	23	16.17	22	16.91	24	15.5	22	16.91	21	17.71	29	12.83	26	14.31	22	16.91	20	18.6	20	18.6	19	19.58	15	24.8
		6.2	Wednesday	2017/5/10	23	16.17	23	16.17	25	14.88	23	16.17	21	17.71	22	16.91	22	16.91	22	16.91	20	18.6	19	19.58	21	17.71	23	16.17	25	14.88	25	14.88	24	15.5	30	12.4	26	14.31	23	16.17	21	17.71	20	18.6	19	19.58	15	24.8
		6.2	Thursday	2017/5/11	19	19.58	25	14.88	25	14.88	23	16.17	22	16.91	21	17.71	21	17.71	23	16.17	21	17.71	21	17.71	20	18.6	24	15.5	24	15.5	24	15.5	26	14.31	27	13.78	26	14.31	22	16.91	20	18.6	19	19.58	19	19.58	16	23.25
		6.2	Friday	2017/5/12	21	17.71	23	16.17	21	17.71	21	17.71	21	17.71	18	20.67	21	17.71	22	16.91	21	17.71	21	17.71	20	18.6	26	14.31	25	14.88	25	14.88	28	13.29	28	13.29	26	14.31	23	16.17	21	17.71	22	16.91	19	19.58	15	24.8
		6.2	Monday	2017/5/15	24	15.5	21	17.71	25	14.88	22	16.91	23	16.17	19	19.58	21	17.71	21	17.71	18	20.67	18	20.67	20	18.6	22	16.91	24	15.5	23	16.17	24	15.5	26	14.31	24	15.5	21	17.71	18	20.67	18	20.67	19	19.58	15	24.8
		6.2	Tuesday	2017/5/16	24	15.5	22	16.91	27	13.78	23	16.17	26	14.31	20	18.6	22	16.91	26	14.31	21	17.71	21	17.71	23	16.17	24	15.5	26	14.31	25	14.88	26	14.31	32	11.63	28	13.29	24	15.5	24	15.5	21	17.71	18	20.67	15	24.8
		6.2	Wednesday	2017/5/17	27	13.78	26	14.31	21	17.71	26	14.31	24	15.5	24	15.5	22	16.91	22	16.91	22	16.91	24	15.5	25	14.88	24	15.5	25	14.88	24	15.5	26	14.31	28	13.29	25	14.88	23	16.17	23	16.17	24	15.5	20	18.6	22	16.91
		6.2	Thursday	2017/5/18	21	17.71	26	14.31	24	15.5	23	16.17	27	13.78	32	11.63	27	13.78	21	17.71	24	15.5	27	13.78	24	15.5	24	15.5	24	15.5	26	14.31	26	14.31	32	11.63	29	12.83	24	15.5	21	17.71	18	20.67	17	21.88	16	23.25
		6.2	Friday	2017/5/19	24	15.5	21	17.71	23	16.17	22	16.91	25	14.88	23	16.17	23	16.17	24	15.5	23	16.17	25	14.88	23	16.17	25	14.88	27	13.78	25	14.88	37	10.05	37	10.05	37	10.05	30	12.4	26	14.31	24	15.5	19	19.58	16	23.25
		6.2	Monday	2017/5/22	20	18.6	24	15.5	24	15.5	23	16.17	23	16.17	22	16.91	24	15.5	26	14.31	21	17.71	20	18.6	25	14.88	24	15.5	24	15.5	26	14.31	26	14.31	28	13.29	30	12.4	25	14.88	24	15.5	23	16.17	19	19.58	15	24.8
		6.2	Tuesday	2017/5/23	26	14.31	28	13.29	25	14.88	27	13.78	26	14.31	22	16.91	21	17.71	22	16.91	20	18.6	21	17.71	24	15.5	24	15.5	23	16.17	26	14.31	35	10.63	30	12.4	31	12	26	14.31	20	18.6	19	19.58	19	19.58	15	24.8
		6.2	Wednesday	2017/5/24	23	16.17	27	13.78	22	16.91	23	16.17	22	16.91	26	14.31	22	16.91	24	15.5	19	19.58	22	16.91	23	16.17	25	14.88	26	14.31	27	13.78	33	11.27	24	15.5	23	16.17	19	19.58	19	19.58	19	19.58	17	21.88	15	24.8
		6.2	Thursday	2017/5/25	23	16.17	23	16.17	21	17.71	24	15.5	27	13.78	31	12	23	16.17	25	14.88	26	14.31	26	14.31	26	14.31	22	16.91	22	16.91	24	15.5	25	14.88	31	12	32	11.63	23	16.17	21	17.71	24	15.5	23	16.17	17	21.88
		6.2	Friday	2017/5/26	28	13.29	21	17.71	27	13.78	25	14.88	22	16.91	22	16.91	22	16.91	26	14.31	26	14.31	21	17.71	24	15.5	25	14.88	30	12.4	29	12.83	28	13.29	32	11.63	30	12.4	21	17.71	31	12	28	13.29	25	14.88	19	19.58
		6.2	Wednesday	2017/5/31	31	12	28	13.29	26	14.31	26	14.31	24	15.5	25	14.88	24	15.5	24	15.5	24	15.5	23	16.17	22	16.91	22	16.91	28	13.29	28	13.29	27	13.78	28	13.29	28	13.29	27	13.78	23	16.17	22	16.91	22	16.91	19	19.58
		6.2	Thursday	2017/6/1	26	14.31	29	12.83	27	13.78	29	12.83	24	15.5	25	14.88	24	15.5	25	14.88	24	15.5	24	15.5	24	15.5	20	18.6	27	13.78	28	13.29	27	13.78	28	13.29	28	13.29	27	13.78	23	16.17	22	16.91	20	18.6	19	19.58
		6.2	Friday	2017/6/2	28	13.29	29	12.83	23	16.17	25	14.88	25	14.88	25	14.88	25	14.88	23	16.17	24	15.5	22	16.91	21	17.71	20	18.6	27	13.78	28	13.29	28	13.29	28	13.29	26	14.31	26	14.31	24	15.5	24	15.5	20	18.6	19	19.58
16	Shandong Ophthalmic Hospital to Shandong Water Resources Department	6.3	Monday	2017/4/5	23	16.43	27	14	30	12.6	28	13.5	26	14.54	21	18	28	13.5	28	13.5	24	15.75	21	18	23	16.43	27	14	26	14.54	25	15.12	26	14.54	28	13.5	30	12.6	28	13.5	21	18	19	19.89	23	16.43	22	17.18
		6.3	Tuesday	2017/4/6	21	18	24	15.75	32	11.81	35	10.8	26	14.54	27	14	32	11.81	28	13.5	26	14.54	22	17.18	22	17.18	24	15.75	28	13.5	27	14	26	14.54	28	13.5	29	13.03	29	13.03	23	16.43	20	18.9	20	18.9	21	18
		6.3	Wednesday	2017/4/7	23	16.43	33	11.45	35	10.8	39	9.69	25	15.12	26	14.54	27	14	25	15.12	24	15.75	22	17.18	23	16.43	24	15.75	25	15.12	27	14	27	14	33	11.45	31	12.19	27	14	22	17.18	21	18	20	18.9	20	18.9
		6.3	Thursday	2017/4/8	20	18.9	26	14.54	32	11.81	32	11.81	22	17.18	28	13.5	29	13.03	29	13.03	26	14.54	21	18	23	16.43	28	13.5	29	13.03	26	14.54	27	14	34	11.12	30	12.6	33	11.45	29	13.03	20	18.9	20	18.9	20	18.9
		6.3	Friday	2017/4/9	20	18.9	30	12.6	30	12.6	28	13.5	31	12.19	27	14	29	13.03	28	13.5	27	14	22	17.18	24	15.75	25	15.12	26	14.54	27	14	32	11.81	31	12.19	35	10.8	30	12.6	27	14	21	18	21	18	20	18.9
		6.3	Wednesday	2017/4/19	23	16.43	34	11.12	31	12.19	28	13.5	26	14.54	24	15.75	24	15.75	30	12.6	28	13.5	21	18	23	16.43	28	13.5	26	14.54	28	13.5	32	11.81	40	9.45	41	9.22	29	13.03	28	13.5	21	18	21	18	21	18
		6.3	Thursday	2017/4/20	22	17.18	26	14.54	37	10.22	40	9.45	26	14.54	24	15.75	25	15.12	26	14.54	23	16.43	20	18.9	24	15.75	31	12.19	25	15.12	25	15.12	24	15.75	30	12.6	25	15.12	26	14.54	23	16.43	19	19.89	21	18	21	18
		6.3	Friday	2017/4/21	27	14	27	14	27	14	26	14.54	25	15.12	22	17.18	28	13.5	28	13.5	25	15.12	23	16.43	30	12.6	27	14	30	12.6	30	12.6	28	13.5	29	13.03	31	12.19	33	11.45	27	14	23	16.43	22	17.18	21	18
		6.3	Monday	2017/4/24	22	17.18	34	11.12	30	12.6	24	15.75	23	16.43	24	15.75	32	11.81	25	15.12	26	14.54	24	15.75	23	16.43	25	15.12	26	14.54	26	14.54	28	13.5	31	12.19	29	13.03	27	14	20	18.9	20	18.9	21	18	20	18.9
		6.3	Tuesday	2017/4/25	22	17.18	20	18.9	26	14.54	25	15.12	26	14.54	27	14	26	14.54	28	13.5	27	14	22	17.18	24	15.75	28	13.5	29	13.03	29	13.03	31	12.19	32	11.81	32	11.81	28	13.5	24	15.75	20	18.9	21	18	20	18.9
		6.3	Monday	2017/5/8	23	16.43	26	14.54	25	15.12	25	15.12	28	13.5	20	18.9	27	14	27	14	25	15.12	21	18	24	15.75	26	14.54	25	15.12	26	14.54	30	12.6	31	12.19	27	14	22	17.18	17	22.24	17	22.24	16	23.63	18	21
		6.3	Tuesday	2017/5/9	24	15.75	26	14.54	23	16.43	22	17.18	25	15.12	24	15.75	23	16.43	32	11.81	22	17.18	21	18	22	17.18	26	14.54	21	18	22	17.18	28	13.5	33	11.45	25	15.12	30	12.6	17	22.24	19	19.89	18	21	18	21
		6.3	Wednesday	2017/5/10	23	16.43	30	12.6	31	12.19	23	16.43	21	18	22	17.18	21	18	23	16.43	22	17.18	20	18.9	23	16.43	22	17.18	25	15.12	26	14.54	27	14	28	13.5	27	14	28	13.5	19	19.89	17	22.24	18	21	18	21
		6.3	Thursday	2017/5/11	21	18	31	12.19	29	13.03	29	13.03	27	14	25	15.12	25	15.12	25	15.12	24	15.75	24	15.75	25	15.12	26	14.54	23	16.43	22	17.18	29	13.03	25	15.12	24	15.75	22	17.18	20	18.9	19	19.89	17	22.24	17	22.24
		6.3	Friday	2017/5/12	25	15.12	29	13.03	30	12.6	29	13.03	24	15.75	18	21	27	14	23	16.43	22	17.18	22	17.18	24	15.75	24	15.75	24	15.75	28	13.5	26	14.54	30	12.6	34	11.12	27	14	23	16.43	19	19.89	19	19.89	19	19.89
		6.3	Monday	2017/5/15	24	15.75	31	12.19	27	14	22	17.18	20	18.9	22	17.18	19	19.89	22	17.18	24	15.75	20	18.9	22	17.18	21	18	22	17.18	24	15.75	28	13.5	25	15.12	23	16.43	22	17.18	19	19.89	17	22.24	17	22.24	17	22.24
		6.3	Tuesday	2017/5/16	22	17.18	27	14	32	11.81	21	18	26	14.54	24	15.75	27	14	27	14	25	15.12	24	15.75	27	14	25	15.12	21	18	25	15.12	25	15.12	24	15.75	26	14.54	23	16.43	17	22.24	19	19.89	19	19.89	18	21
		6.3	Wednesday	2017/5/17	22	17.18	25	15.12	22	17.18	26	14.54	21	18	23	16.43	25	15.12	24	15.75	21	18	21	18	23	16.43	20	18.9	24	15.75	25	15.12	27	14	30	12.6	26	14.54	24	15.75	21	18	19	19.89	19	19.89	17	22.24
		6.3	Thursday	2017/5/18	23	16.43	24	15.75	29	13.03	23	16.43	22	17.18	21	18	23	16.43	25	15.12	22	17.18	21	18	23	16.43	24	15.75	23	16.43	23	16.43	27	14	32	11.81	32	11.81	24	15.75	22	17.18	18	21	19	19.89	18	21
		6.3	Friday	2017/5/19	24	15.75	24	15.75	24	15.75	23	16.43	21	18	22	17.18	25	15.12	21	18	20	18.9	23	16.43	25	15.12	27	14	23	16.43	23	16.43	27	14	30	12.6	25	15.12	24	15.75	20	18.9	20	18.9	18	21	19	19.89
		6.3	Monday	2017/5/22	23	16.43	25	15.12	27	14	29	13.03	25	15.12	24	15.75	25	15.12	23	16.43	21	18	20	18.9	23	16.43	25	15.12	21	18	24	15.75	22	17.18	25	15.12	25	15.12	20	18.9	17	22.24	18	21	19	19.89	19	19.89
		6.3	Tuesday	2017/5/23	23	16.43	25	15.12	23	16.43	23	16.43	23	16.43	25	15.12	24	15.75	22	17.18	19	19.89	21	18	23	16.43	23	16.43	22	17.18	25	15.12	27	14	28	13.5	24	15.75	23	16.43	20	18.9	17	22.24	19	19.89	19	19.89
		6.3	Wednesday	2017/5/24	25	15.12	22	17.18	25	15.12	28	13.5	21	18	24	15.75	24	15.75	26	14.54	22	17.18	21	18	23	16.43	23	16.43	24	15.75	28	13.5	26	14.54	26	14.54	25	15.12	23	16.43	19	19.89	18	21	18	21	18	21
		6.3	Thursday	2017/5/25	20	18.9	27	14	32	11.81	23	16.43	22	17.18	26	14.54	23	16.43	22	17.18	22	17.18	21	18	25	15.12	23	16.43	22	17.18	24	15.75	26	14.54	25	15.12	27	14	24	15.75	17	22.24	18	21	19	19.89	19	19.89
		6.3	Friday	2017/5/26	22	17.18	30	12.6	30	12.6	26	14.54	23	16.43	21	18	22	17.18	29	13.03	25	15.12	22	17.18	24	15.75	23	16.43	23	16.43	24	15.75	27	14	30	12.6	29	13.03	27	14	21	18	19	19.89	19	19.89	19	19.89
		6.3	Wednesday	2017/5/31	22	17.18	37	10.22	31	12.19	29	13.03	23	16.43	23	16.43	23	16.43	25	15.12	23	16.43	20	18.9	24	15.75	22	17.18	24	15.75	24	15.75	27	14	27	14	25	15.12	23	16.43	20	18.9	18	21	15	25.2	19	19.89
		6.3	Thursday	2017/6/1	22	17.18	25	15.12	25	15.12	21	18	22	17.18	22	17.18	22	17.18	26	14.54	21	18	22	17.18	24	15.75	21	18	24	15.75	24	15.75	29	13.03	29	13.03	24	15.75	24	15.75	21	18	17	22.24	19	19.89	19	19.89
		6.3	Friday	2017/6/2	27	14	25	15.12	25	15.12	24	15.75	21	18	22	17.18	22	17.18	23	16.43	21	18	22	17.18	24	15.75	24	15.75	23	16.43	24	15.75	27	14	28	13.5	26	14.54	28	13.5	22	17.18	18	21	20	18.9	19	19.89
17	Harmony Mall (Huaiyin Community on Jingshi Road) to Shandong Chest Hospital	8.6	Monday	2017/4/5	31	16.65	41	12.59	42	12.29	38	13.58	35	14.74	33	15.64	32	16.13	35	14.74	31	16.65	26	19.85	30	17.2	30	17.2	32	16.13	30	17.2	31	16.65	32	16.13	35	14.74	40	12.9	28	18.43	24	21.5	26	19.85	26	19.85
		8.6	Tuesday	2017/4/6	31	16.65	38	13.58	34	15.18	44	11.73	32	16.13	32	16.13	36	14.33	33	15.64	32	16.13	28	18.43	29	17.79	31	16.65	30	17.2	31	16.65	33	15.64	37	13.95	34	15.18	35	14.74	29	17.79	24	21.5	25	20.64	25	20.64
		8.6	Wednesday	2017/4/7	33	15.64	41	12.59	44	11.73	40	12.9	34	15.18	33	15.64	39	13.23	34	15.18	27	19.11	24	21.5	27	19.11	29	17.79	31	16.65	36	14.33	31	16.65	34	15.18	36	14.33	32	16.13	28	18.43	24	21.5	24	21.5	24	21.5
		8.6	Thursday	2017/4/8	28	18.43	34	15.18	37	13.95	33	15.64	30	17.2	37	13.95	32	16.13	32	16.13	31	16.65	25	20.64	28	18.43	35	14.74	33	15.64	31	16.65	31	16.65	36	14.33	39	13.23	33	15.64	28	18.43	26	19.85	25	20.64	25	20.64
		8.6	Friday	2017/4/9	28	18.43	38	13.58	37	13.95	36	14.33	36	14.33	37	13.95	33	15.64	33	15.64	32	16.13	28	18.43	32	16.13	30	17.2	33	15.64	32	16.13	34	15.18	35	14.74	36	14.33	32	16.13	32	16.13	24	21.5	24	21.5	25	20.64
		8.6	Wednesday	2017/4/19	29	17.79	33	15.64	43	12	38	13.58	36	14.33	35	14.74	35	14.74	33	15.64	31	16.65	25	20.64	31	16.65	32	16.13	28	18.43	29	17.79	32	16.13	42	12.29	42	12.29	33	15.64	37	13.95	24	21.5	30	17.2	26	19.85
		8.6	Thursday	2017/4/20	30	17.2	32	16.13	37	13.95	35	14.74	33	15.64	36	14.33	34	15.18	34	15.18	26	19.85	25	20.64	28	18.43	32	16.13	31	16.65	32	16.13	29	17.79	36	14.33	34	15.18	31	16.65	31	16.65	25	20.64	27	19.11	25	20.64
		8.6	Friday	2017/4/21	32	16.13	28	18.43	30	17.2	32	16.13	32	16.13	36	14.33	39	13.23	33	15.64	33	15.64	29	17.79	33	15.64	29	17.79	30	17.2	35	14.74	34	15.18	36	14.33	37	13.95	41	12.59	25	20.64	25	20.64	28	18.43	27	19.11
		8.6	Monday	2017/4/24	31	16.65	34	15.18	36	14.33	32	16.13	40	12.9	31	16.65	32	16.13	30	17.2	31	16.65	26	19.85	31	16.65	29	17.79	32	16.13	31	16.65	34	15.18	36	14.33	30	17.2	30	17.2	25	20.64	23	22.43	25	20.64	25	20.64
		8.6	Tuesday	2017/4/25	30	17.2	32	16.13	42	12.29	36	14.33	35	14.74	34	15.18	31	16.65	33	15.64	33	15.64	27	19.11	28	18.43	33	15.64	31	16.65	32	16.13	38	13.58	36	14.33	30	17.2	30	17.2	30	17.2	26	19.85	24	21.5	24	21.5
		8.6	Monday	2017/5/8	32	16.13	36	14.33	37	13.95	29	17.79	32	16.13	33	15.64	33	15.64	32	16.13	25	20.64	25	20.64	27	19.11	29	17.79	30	17.2	35	14.74	31	16.65	28	18.43	30	17.2	35	14.74	23	22.43	23	22.43	22	23.45	23	22.43
		8.6	Tuesday	2017/5/9	31	16.65	35	14.74	32	16.13	32	16.13	33	15.64	32	16.13	31	16.65	31	16.65	25	20.64	26	19.85	26	19.85	28	18.43	29	17.79	29	17.79	30	17.2	32	16.13	35	14.74	33	15.64	24	21.5	24	21.5	23	22.43	23	22.43
		8.6	Wednesday	2017/5/10	33	15.64	32	16.13	41	12.59	36	14.33	26	19.85	28	18.43	29	17.79	30	17.2	26	19.85	26	19.85	29	17.79	29	17.79	30	17.2	35	14.74	32	16.13	30	17.2	31	16.65	33	15.64	24	21.5	21	24.57	23	22.43	23	22.43
		8.6	Thursday	2017/5/11	29	17.79	34	15.18	36	14.33	35	14.74	28	18.43	30	17.2	30	17.2	25	20.64	25	20.64	26	19.85	28	18.43	28	18.43	29	17.79	27	19.11	32	16.13	30	17.2	32	16.13	30	17.2	25	20.64	22	23.45	22	23.45	22	23.45
		8.6	Friday	2017/5/12	33	15.64	32	16.13	34	15.18	31	16.65	31	16.65	28	18.43	28	18.43	28	18.43	26	19.85	27	19.11	30	17.2	29	17.79	29	17.79	33	15.64	30	17.2	33	15.64	35	14.74	30	17.2	34	15.18	26	19.85	25	20.64	24	21.5
		8.6	Monday	2017/5/15	33	15.64	38	13.58	30	17.2	29	17.79	27	19.11	25	20.64	30	17.2	26	19.85	27	19.11	25	20.64	28	18.43	28	18.43	31	16.65	28	18.43	31	16.65	30	17.2	30	17.2	28	18.43	25	20.64	20	25.8	24	21.5	23	22.43
		8.6	Tuesday	2017/5/16	30	17.2	31	16.65	38	13.58	34	15.18	27	19.11	33	15.64	30	17.2	29	17.79	29	17.79	29	17.79	26	19.85	29	17.79	26	19.85	27	19.11	31	16.65	30	17.2	29	17.79	29	17.79	21	24.57	23	22.43	22	23.45	22	23.45
		8.6	Wednesday	2017/5/17	31	16.65	32	16.13	29	17.79	29	17.79	31	16.65	33	15.64	29	17.79	27	19.11	25	20.64	26	19.85	30	17.2	31	16.65	29	17.79	29	17.79	30	17.2	36	14.33	30	17.2	25	20.64	25	20.64	22	23.45	25	20.64	23	22.43
		8.6	Thursday	2017/5/18	30	17.2	28	18.43	32	16.13	30	17.2	32	16.13	29	17.79	29	17.79	27	19.11	26	19.85	26	19.85	29	17.79	28	18.43	29	17.79	28	18.43	31	16.65	38	13.58	28	18.43	29	17.79	24	21.5	22	23.45	26	19.85	26	19.85
		8.6	Friday	2017/5/19	31	16.65	29	17.79	28	18.43	28	18.43	30	17.2	36	14.33	28	18.43	33	15.64	29	17.79	30	17.2	31	16.65	28	18.43	32	16.13	29	17.79	34	15.18	34	15.18	33	15.64	33	15.64	23	22.43	25	20.64	22	23.45	21	24.57
		8.6	Monday	2017/5/22	36	14.33	36	14.33	43	12	33	15.64	30	17.2	28	18.43	25	20.64	28	18.43	25	20.64	25	20.64	27	19.11	27	19.11	28	18.43	28	18.43	29	17.79	31	16.65	30	17.2	28	18.43	21	24.57	23	22.43	24	21.5	25	20.64
		8.6	Tuesday	2017/5/23	29	17.79	32	16.13	40	12.9	32	16.13	39	13.23	30	17.2	30	17.2	26	19.85	24	21.5	24	21.5	29	17.79	26	19.85	28	18.43	30	17.2	31	16.65	30	17.2	29	17.79	26	19.85	23	22.43	24	21.5	25	20.64	25	20.64
		8.6	Wednesday	2017/5/24	31	16.65	32	16.13	33	15.64	34	15.18	32	16.13	29	17.79	29	17.79	28	18.43	28	18.43	27	19.11	29	17.79	28	18.43	28	18.43	30	17.2	31	16.65	32	16.13	29	17.79	28	18.43	24	21.5	23	22.43	24	21.5	24	21.5
		8.6	Thursday	2017/5/25	30	17.2	34	15.18	35	14.74	31	16.65	28	18.43	29	17.79	27	19.11	27	19.11	26	19.85	26	19.85	27	19.11	28	18.43	27	19.11	27	19.11	28	18.43	29	17.79	30	17.2	27	19.11	24	21.5	22	23.45	24	21.5	24	21.5
		8.6	Friday	2017/5/26	32	16.13	32	16.13	33	15.64	32	16.13	28	18.43	32	16.13	28	18.43	29	17.79	28	18.43	25	20.64	29	17.79	30	17.2	28	18.43	27	19.11	35	14.74	31	16.65	34	15.18	33	15.64	27	19.11	24	21.5	24	21.5	24	21.5
		8.6	Wednesday	2017/5/31	30	17.2	35	14.74	37	13.95	33	15.64	36	14.33	26	19.85	32	16.13	31	16.65	27	19.11	25	20.64	26	19.85	27	19.11	24	21.5	30	17.2	33	15.64	30	17.2	29	17.79	28	18.43	25	20.64	22	23.45	20	25.8	24	21.5
		8.6	Thursday	2017/6/1	29	17.79	36	14.33	32	16.13	32	16.13	30	17.2	30	17.2	28	18.43	28	18.43	25	20.64	23	22.43	27	19.11	28	18.43	29	17.79	29	17.79	30	17.2	33	15.64	28	18.43	27	19.11	27	19.11	22	23.45	24	21.5	24	21.5
		8.6	Friday	2017/6/2	32	16.13	32	16.13	31	16.65	33	15.64	29	17.79	27	19.11	29	17.79	28	18.43	27	19.11	27	19.11	31	16.65	30	17.2	28	18.43	29	17.79	32	16.13	33	15.64	32	16.13	29	17.79	27	19.11	24	21.5	24	21.5	24	21.5
18	Yuyuan Community to Shandong Chest Hospital	8.8	Friday	2017/4/9	27	19.56	31	17.03	38	13.89	40	13.2	34	15.53	43	12.28	43	12.28	34	15.53	34	15.53	34	15.53	37	14.27	47	11.23	52	10.15	41	12.88	45	11.73	40	13.2	40	13.2	37	14.27	34	15.53	31	17.03	29	18.21	28	18.86
		8.8	Wednesday	2017/4/19	30	17.6	36	14.67	37	14.27	38	13.89	39	13.54	37	14.27	41	12.88	36	14.67	33	16	29	18.21	33	16	35	15.09	34	15.53	35	15.09	36	14.67	37	14.27	37	14.27	38	13.89	33	16	30	17.6	29	18.21	29	18.21
		8.8	Thursday	2017/4/20	32	16.5	30	17.6	37	14.27	36	14.67	38	13.89	39	13.54	37	14.27	35	15.09	29	18.21	28	18.86	33	16	36	14.67	38	13.89	39	13.54	39	13.54	40	13.2	34	15.53	31	17.03	34	15.53	29	18.21	28	18.86	28	18.86
		8.8	Friday	2017/4/21	32	16.5	33	16	38	13.89	40	13.2	37	14.27	37	14.27	41	12.88	38	13.89	35	15.09	38	13.89	48	11	45	11.73	40	13.2	44	12	42	12.57	45	11.73	36	14.67	35	15.09	30	17.6	31	17.03	29	18.21	29	18.21
		8.8	Monday	2017/4/24	35	15.09	35	15.09	39	13.54	36	14.67	43	12.28	36	14.67	36	14.67	38	13.89	34	15.53	31	17.03	33	16	37	14.27	33	16	36	14.67	40	13.2	36	14.67	35	15.09	33	16	30	17.6	29	18.21	28	18.86	28	18.86
		8.8	Tuesday	2017/4/25	30	17.6	33	16	37	14.27	39	13.54	39	13.54	37	14.27	37	14.27	35	15.09	34	15.53	29	18.21	31	17.03	35	15.09	35	15.09	35	15.09	26	20.31	37	14.27	38	13.89	28	18.86	25	21.12	29	18.21	29	18.21	29	18.21
		8.8	Monday	2017/5/8	31	17.03	36	14.67	34	15.53	32	16.5	30	17.6	32	16.5	30	17.6	34	15.53	30	17.6	28	18.86	30	17.6	33	16	33	16	34	15.53	30	17.6	36	14.67	34	15.53	31	17.03	25	21.12	23	22.96	22	24	25	21.12
		8.8	Tuesday	2017/5/9	34	15.53	33	16	33	16	33	16	34	15.53	32	16.5	35	15.09	39	13.54	29	18.21	30	17.6	31	17.03	34	15.53	32	16.5	29	18.21	36	14.67	33	16	33	16	29	18.21	27	19.56	25	21.12	25	21.12	25	21.12
		8.8	Wednesday	2017/5/10	35	15.09	34	15.53	34	15.53	33	16	30	17.6	33	16	34	15.53	35	15.09	30	17.6	29	18.21	32	16.5	36	14.67	33	16	33	16	34	15.53	32	16.5	31	17.03	29	18.21	27	19.56	29	18.21	26	20.31	25	21.12
		8.8	Thursday	2017/5/11	30	17.6	34	15.53	34	15.53	32	16.5	36	14.67	34	15.53	30	17.6	31	17.03	30	17.6	29	18.21	20	26.4	36	14.67	36	14.67	32	16.5	38	13.89	35	15.09	36	14.67	30	17.6	27	19.56	27	19.56	25	21.12	25	21.12
		8.8	Friday	2017/5/12	31	17.03	34	15.53	31	17.03	32	16.5	29	18.21	32	16.5	31	17.03	34	15.53	30	17.6	30	17.6	32	16.5	34	15.53	36	14.67	35	15.09	42	12.57	37	14.27	31	17.03	32	16.5	29	18.21	25	21.12	26	20.31	26	20.31
		8.8	Monday	2017/5/15	32	16.5	32	16.5	30	17.6	30	17.6	31	17.03	31	17.03	31	17.03	33	16	29	18.21	28	18.86	30	17.6	32	16.5	37	14.27	29	18.21	32	16.5	32	16.5	30	17.6	27	19.56	25	21.12	25	21.12	21	25.14	22	24
		8.8	Tuesday	2017/5/16	31	17.03	30	17.6	32	16.5	32	16.5	33	16	33	16	35	15.09	34	15.53	35	15.09	32	16.5	36	14.67	31	17.03	32	16.5	32	16.5	30	17.6	30	17.6	28	18.86	28	18.86	27	19.56	24	22	21	25.14	22	24
		8.8	Wednesday	2017/5/17	33	16	32	16.5	34	15.53	31	17.03	35	15.09	32	16.5	33	16	30	17.6	27	19.56	29	18.21	35	15.09	33	16	30	17.6	32	16.5	32	16.5	32	16.5	33	16	30	17.6	26	20.31	24	22	26	20.31	25	21.12
		8.8	Thursday	2017/5/18	28	18.86	32	16.5	32	16.5	31	17.03	36	14.67	28	18.86	39	13.54	35	15.09	30	17.6	28	18.86	30	17.6	34	15.53	34	15.53	29	18.21	31	17.03	36	14.67	34	15.53	26	20.31	25	21.12	24	22	24	22	23	22.96
		8.8	Friday	2017/5/19	34	15.53	28	18.86	29	18.21	31	17.03	27	19.56	29	18.21	32	16.5	34	15.53	28	18.86	28	18.86	30	17.6	39	13.54	34	15.53	35	15.09	35	15.09	29	18.21	39	13.54	30	17.6	25	21.12	27	19.56	23	22.96	22	24
		8.8	Monday	2017/5/22	28	18.86	32	16.5	32	16.5	30	17.6	30	17.6	30	17.6	34	15.53	30	17.6	27	19.56	27	19.56	32	16.5	29	18.21	30	17.6	31	17.03	32	16.5	33	16	31	17.03	32	16.5	25	21.12	24	22	25	21.12	26	20.31
		8.8	Tuesday	2017/5/23	28	18.86	26	20.31	32	16.5	31	17.03	32	16.5	35	15.09	32	16.5	31	17.03	26	20.31	26	20.31	28	18.86	30	17.6	27	19.56	26	20.31	32	16.5	33	16	30	17.6	28	18.86	25	21.12	22	24	26	20.31	25	21.12
		8.8	Wednesday	2017/5/24	32	16.5	31	17.03	31	17.03	30	17.6	29	18.21	33	16	35	15.09	32	16.5	26	20.31	26	20.31	29	18.21	32	16.5	31	17.03	29	18.21	32	16.5	31	17.03	26	20.31	26	20.31	24	22	24	22	26	20.31	25	21.12
		8.8	Thursday	2017/5/25	25	21.12	30	17.6	31	17.03	28	18.86	30	17.6	31	17.03	33	16	30	17.6	31	17.03	26	20.31	30	17.6	30	17.6	28	18.86	30	17.6	30	17.6	28	18.86	30	17.6	27	19.56	25	21.12	24	22	25	21.12	25	21.12
		8.8	Friday	2017/5/26	31	17.03	28	18.86	33	16	31	17.03	28	18.86	32	16.5	37	14.27	35	15.09	30	17.6	27	19.56	30	17.6	36	14.67	38	13.89	31	17.03	29	18.21	34	15.53	31	17.03	29	18.21	30	17.6	27	19.56	25	21.12	25	21.12
		8.8	Wednesday	2017/5/31	31	17.03	36	14.67	33	16	30	17.6	30	17.6	30	17.6	33	16	30	17.6	27	19.56	27	19.56	30	17.6	32	16.5	29	18.21	29	18.21	28	18.86	30	17.6	30	17.6	30	17.6	25	21.12	24	22	21	25.14	25	21.12
		8.8	Thursday	2017/6/1	27	19.56	33	16	32	16.5	42	12.57	30	17.6	31	17.03	31	17.03	28	18.86	27	19.56	26	20.31	30	17.6	32	16.5	29	18.21	29	18.21	31	17.03	31	17.03	32	16.5	27	19.56	25	21.12	25	21.12	26	20.31	25	21.12
		8.8	Friday	2017/6/2	32	16.5	31	17.03	29	18.21	34	15.53	31	17.03	35	15.09	31	17.03	35	15.09	31	17.03	28	18.86	33	16	34	15.53	31	17.03	31	17.03	32	16.5	37	14.27	35	15.09	29	18.21	36	14.67	26	20.31	25	21.12	25	21.12
19	Xiuyuan Community - Bus Stop to Shandong Chest Hospital	11.1	Friday	2017/4/9	40	16.65	49	13.59	48	13.88	49	13.59	45	14.8	45	14.8	39	17.08	35	19.03	39	17.08	32	20.81	34	19.59	37	18	39	17.08	36	18.5	41	16.24	41	16.24	45	14.8	40	16.65	36	18.5	33	20.18	30	22.2	29	22.97
		11.1	Wednesday	2017/4/19	41	16.24	45	14.8	45	14.8	46	14.48	40	16.65	44	15.14	41	16.24	34	19.59	33	20.18	28	23.79	32	20.81	33	20.18	37	18	38	17.53	38	17.53	39	17.08	36	18.5	35	19.03	35	19.03	29	22.97	30	22.2	29	22.97
		11.1	Thursday	2017/4/20	39	17.08	47	14.17	45	14.8	39	17.08	38	17.53	37	18	42	15.86	36	18.5	30	22.2	27	24.67	34	19.59	33	20.18	36	18.5	34	19.59	37	18	42	15.86	40	16.65	37	18	33	20.18	25	26.64	28	23.79	28	23.79
		11.1	Friday	2017/4/21	40	16.65	46	14.48	48	13.88	52	12.81	54	12.33	54	12.33	43	15.49	39	17.08	35	19.03	34	19.59	36	18.5	33	20.18	37	18	35	19.03	38	17.53	43	15.49	42	15.86	40	16.65	32	20.81	26	25.62	29	22.97	29	22.97
		11.1	Monday	2017/4/24	45	14.8	59	11.29	50	13.32	40	16.65	42	15.86	39	17.08	37	18	33	20.18	32	20.81	38	17.53	31	21.48	32	20.81	37	18	37	18	39	17.08	38	17.53	38	17.53	34	19.59	36	18.5	26	25.62	30	22.2	29	22.97
		11.1	Tuesday	2017/4/25	43	15.49	42	15.86	48	13.88	49	13.59	43	15.49	40	16.65	39	17.08	36	18.5	34	19.59	28	23.79	33	20.18	35	19.03	38	17.53	37	18	36	18.5	39	17.08	44	15.14	40	16.65	36	18.5	29	22.97	26	25.62	27	24.67
		11.1	Monday	2017/5/8	42	15.86	49	13.59	45	14.8	38	17.53	38	17.53	35	19.03	35	19.03	35	19.03	30	22.2	29	22.97	34	19.59	34	19.59	34	19.59	34	19.59	38	17.53	38	17.53	37	18	38	17.53	29	22.97	28	23.79	27	24.67	27	24.67
		11.1	Tuesday	2017/5/9	46	14.48	39	17.08	41	16.24	39	17.08	40	16.65	38	17.53	32	20.81	31	21.48	30	22.2	33	20.18	34	19.59	33	20.18	35	19.03	33	20.18	40	16.65	39	17.08	38	17.53	34	19.59	31	21.48	27	24.67	32	20.81	30	22.2
		11.1	Wednesday	2017/5/10	40	16.65	42	15.86	42	15.86	39	17.08	39	17.08	39	17.08	37	18	35	19.03	32	20.81	31	21.48	34	19.59	33	20.18	35	19.03	40	16.65	39	17.08	39	17.08	41	16.24	35	19.03	33	20.18	31	21.48	32	20.81	30	22.2
		11.1	Thursday	2017/5/11	44	15.14	41	16.24	55	12.11	39	17.08	41	16.24	40	16.65	36	18.5	31	21.48	31	21.48	32	20.81	33	20.18	34	19.59	33	20.18	32	20.81	41	16.24	38	17.53	36	18.5	35	19.03	31	21.48	33	20.18	31	21.48	31	21.48
		11.1	Friday	2017/5/12	42	15.86	40	16.65	42	15.86	42	15.86	40	16.65	38	17.53	36	18.5	38	17.53	33	20.18	32	20.81	37	18	39	17.08	38	17.53	41	16.24	43	15.49	42	15.86	41	16.24	41	16.24	34	19.59	32	20.81	31	21.48	31	21.48
		11.1	Monday	2017/5/15	42	15.86	44	15.14	40	16.65	42	15.86	39	17.08	36	18.5	34	19.59	36	18.5	31	21.48	33	20.18	34	19.59	33	20.18	36	18.5	38	17.53	38	17.53	40	16.65	38	17.53	33	20.18	33	20.18	28	23.79	28	23.79	28	23.79
		11.1	Tuesday	2017/5/16	41	16.24	40	16.65	44	15.14	38	17.53	41	16.24	34	19.59	34	19.59	33	20.18	33	20.18	35	19.03	35	19.03	35	19.03	36	18.5	36	18.5	42	15.86	37	18	37	18	37	18	31	21.48	30	22.2	28	23.79	28	23.79
		11.1	Wednesday	2017/5/17	39	17.08	41	16.24	44	15.14	41	16.24	39	17.08	37	18	39	17.08	35	19.03	32	20.81	32	20.81	35	19.03	36	18.5	37	18	38	17.53	40	16.65	40	16.65	37	18	33	20.18	31	21.48	30	22.2	31	21.48	30	22.2
		11.1	Thursday	2017/5/18	42	15.86	43	15.49	39	17.08	39	17.08	40	16.65	39	17.08	38	17.53	35	19.03	32	20.81	34	19.59	38	17.53	36	18.5	37	18	37	18	43	15.49	44	15.14	37	18	37	18	34	19.59	28	23.79	30	22.2	31	21.48
		11.1	Friday	2017/5/19	42	15.86	44	15.14	44	15.14	43	15.49	42	15.86	41	16.24	39	17.08	36	18.5	31	21.48	31	21.48	35	19.03	37	18	38	17.53	40	16.65	40	16.65	41	16.24	45	14.8	42	15.86	31	21.48	30	22.2	27	24.67	28	23.79
		11.1	Monday	2017/5/22	50	13.32	51	13.06	50	13.32	43	15.49	40	16.65	35	19.03	35	19.03	31	21.48	32	20.81	31	21.48	33	20.18	34	19.59	35	19.03	40	16.65	42	15.86	45	14.8	43	15.49	39	17.08	35	19.03	30	22.2	30	22.2	30	22.2
		11.1	Tuesday	2017/5/23	46	14.48	44	15.14	44	15.14	43	15.49	37	18	35	19.03	38	17.53	36	18.5	30	22.2	32	20.81	34	19.59	32	20.81	36	18.5	36	18.5	41	16.24	43	15.49	44	15.14	36	18.5	33	20.18	28	23.79	30	22.2	30	22.2
		11.1	Wednesday	2017/5/24	44	15.14	42	15.86	45	14.8	41	16.24	41	16.24	40	16.65	39	17.08	38	17.53	30	22.2	32	20.81	34	19.59	33	20.18	36	18.5	38	17.53	39	17.08	44	15.14	34	19.59	34	19.59	33	20.18	29	22.97	30	22.2	30	22.2
		11.1	Thursday	2017/5/25	48	13.88	51	13.06	43	15.49	38	17.53	38	17.53	40	16.65	38	17.53	37	18	30	22.2	33	20.18	39	17.08	33	20.18	37	18	41	16.24	40	16.65	40	16.65	41	16.24	38	17.53	33	20.18	29	22.97	30	22.2	30	22.2
		11.1	Friday	2017/5/26	42	15.86	41	16.24	42	15.86	44	15.14	40	16.65	40	16.65	38	17.53	40	16.65	37	18	34	19.59	35	19.03	36	18.5	38	17.53	37	18	46	14.48	49	13.59	48	13.88	38	17.53	34	19.59	29	22.97	28	23.79	28	23.79
		11.1	Wednesday	2017/5/31	43	15.49	55	12.11	48	13.88	43	15.49	40	16.65	39	17.08	38	17.53	33	20.18	30	22.2	32	20.81	35	19.03	34	19.59	37	18	38	17.53	42	15.86	41	16.24	38	17.53	35	19.03	31	21.48	27	24.67	26	25.62	28	23.79
		11.1	Thursday	2017/6/1	47	14.17	49	13.59	42	15.86	29	22.97	41	16.24	38	17.53	40	16.65	40	16.65	31	21.48	32	20.81	34	19.59	33	20.18	33	20.18	37	18	43	15.49	42	15.86	39	17.08	38	17.53	30	22.2	30	22.2	30	22.2	28	23.79
		11.1	Friday	2017/6/2	44	15.14	44	15.14	42	15.86	43	15.49	39	17.08	37	18	40	16.65	34	19.59	32	20.81	32	20.81	40	16.65	35	19.03	36	18.5	39	17.08	45	14.8	42	15.86	42	15.86	40	16.65	35	19.03	30	22.2	30	22.2	28	23.79
